# Supplementary material for: Tetra­kis(2-amino-4-methyl­pyridinium) cyclo-tetra-μ2-oxido-tetra­kis­[dioxido­vanadate(V)] tetra­hydrate
Source: Acta Crystallogr Sect E Struct Rep Online. 2011 Jul 13;67(Pt 8):m1090. doi: 10.1107/S1600536811026912 (PMC3212164; doi:10.1107/S1600536811026912)
Supplement: Supplementary file 1 [file e-67-m1090-sup1.cif]

##############################################################################
#                                                                            #
# This CIF contains the data in a paper accepted for publication in          #
# Acta Crystallographica Section E. It conforms to the requirements of       #
# Notes for Authors for Acta Crystallographica Section E, and has been       #
# peer reviewed under the auspices of the IUCr Commission on Journals.       #
#                                                                            #
# Full details of the Crystallographic Information File format               #
# are given in the paper "The Crystallographic Information File (CIF):       #
# a New Standard Archive File for Crystallography" by S. R. Hall, F. H.      #
# Allen and I. D. Brown [Acta Cryst. (1991), A47, 655-685].                  #
#                                                                            #
# The current version of the core CIF dictionary is obtainable from          #
# ftp://ftp.iucr.org/pub/cif_core.dic.                                       #
#                                                                            #
# Software is freely available for graphical display of the structure(s)     #
# in this CIF. For information consult the CIF software page                 #
# http://www.iucr.org/resources/cif/software.                                #
#                                                                            #
# This file may be used for bona fide research purposes within the           #
# scientific community so long as proper attribution is given to the journal # 
# article from which it was obtained.                                        #
#                                                                            #
##############################################################################
data_global
_audit_creation_method     'WinGX routine CIF_UPDATE'
_audit_conform_dict_name     cif_core.dic
_audit_conform_dict_version     2.3
_journal_date_recd_electronic     2011-06-28
_journal_date_accepted     2011-07-05
_journal_name_full     'Acta Crystallographica, Section E'
_journal_year     2011
_journal_volume     67
_journal_issue      8
_journal_page_first     m1090
_journal_page_last     m1090
_journal_paper_category     QM
_journal_coeditor_code     LH5277
_publ_contact_author_name     'Masoumeh Tabatabaee'
_publ_contact_author_address
;
Department of Chemistry
Yazd Branch, Islamic Azad University Yazd, Iran
;
_publ_contact_author_email     'tabatabaee45m@yahoo.com'
_publ_contact_author_fax     '98(351)8223313'
_publ_contact_author_phone     '98351)8117582'
_publ_section_title
;
Tetrakis(2-amino-4-methylpyridinium)
<i>cyclo</i>-tetra-\m~2~-oxido-tetrakis[dioxidovanadateV)] tetrahydrate
;
loop_
    _publ_author_name
    _publ_author_footnote
    _publ_author_address
    'Tabatabaee, Masoumeh' .
;
Department of Chemistry, Islamic Azad University, Yazd branch, Yazd, Iran
;
    'Ahadiat, Ghasem' .
;
Department of Chemistry, Islamic Azad University, Yazd branch, Yazd, Iran
;
    'Mol\<canov, Kre\<simir' .
;
Department of Physical Chemistry, Rudjer Bo\<skovi\'c Institute
Bijeni\<cka 54, HR-10000 Zagreb, Croatia
;
data_I
_audit_creation_method     'WinGX routine CIF_UPDATE'
_chemical_name_systematic
;
Tetrakis(2-amino-4-methylpyridinium)
<i>cyclo</i>-tetra-\m~2~-oxido-tetrakis[dioxidovanadate(V)] tetrahydrate
;
_chemical_formula_moiety     '4(C6 H9 N2 +), O12 V4 4-, 4(H2 O)'
_chemical_formula_sum     'C24 H44 N8 O16 V4'
_chemical_formula_iupac     '(C6 H9 N2)4 [V4 O12], 4H2 O'
_chemical_formula_weight     900.39
_symmetry_cell_setting     triclinic
_symmetry_space_group_name_H-M     'P -1'
_symmetry_space_group_name_Hall     '-P 1'
loop_
    _symmetry_equiv_pos_as_xyz
    'x, y, z'
    '-x, -y, -z'
_cell_length_a     7.8739(3)
_cell_length_b     11.1880(5)
_cell_length_c     11.7618(6)
_cell_angle_alpha     73.609(4)
_cell_angle_beta     76.945(4)
_cell_angle_gamma     79.342(4)
_cell_volume     960.15(7)
_cell_formula_units_Z     1
_cell_measurement_reflns_used     4890
_cell_measurement_theta_min     3.9826
_cell_measurement_theta_max     75.7939
_cell_measurement_temperature     293(2)
_exptl_crystal_description     prism
_exptl_crystal_colour     'pale yellow'
_exptl_crystal_size_max     0.15
_exptl_crystal_size_mid     0.15
_exptl_crystal_size_min     0.10
_exptl_crystal_density_diffrn     1.557
_exptl_crystal_density_method     'not measured'
_exptl_crystal_F_000     332
_exptl_absorpt_coefficient_mu     8.585
_exptl_absorpt_correction_type     multi-scan
_exptl_absorpt_process_details     '(CrysAlis PRO; Oxford Diffraction, 2007)'
_exptl_absorpt_correction_T_min     0.51782
_exptl_absorpt_correction_T_max     1
_diffrn_ambient_temperature     293(2)
_diffrn_radiation_type     CuK\a
_diffrn_radiation_wavelength     1.54179
_diffrn_radiation_monochromator     'graphite'
_diffrn_measurement_device_type     'Oxford Diffraction Xcalibur Ruby'
_diffrn_measurement_method     '\w scans'
_diffrn_detector_area_resol_mean     10.4323
_diffrn_reflns_number     8031
_diffrn_reflns_av_R_equivalents     0.0334
_diffrn_reflns_theta_min     3.99
_diffrn_reflns_theta_max     75.98
_diffrn_reflns_theta_full     75.98
_diffrn_measured_fraction_theta_max     0.984
_diffrn_measured_fraction_theta_full     0.984
_diffrn_reflns_limit_h_min     -9
_diffrn_reflns_limit_h_max     9
_diffrn_reflns_limit_k_min     -13
_diffrn_reflns_limit_k_max     13
_diffrn_reflns_limit_l_min     -14
_diffrn_reflns_limit_l_max     11
_reflns_number_total     3932
_reflns_number_gt     3371
_reflns_threshold_expression     I>2\s(I)
_refine_ls_structure_factor_coef     Fsqd
_refine_ls_matrix_type     full
_refine_ls_R_factor_gt     0.0436
_refine_ls_wR_factor_ref     0.1293
_refine_ls_goodness_of_fit_ref     1.051
_refine_ls_restrained_S_all     1.051
_refine_ls_number_reflns     3932
_refine_ls_number_parameters     250
_refine_ls_number_restraints     3
_refine_ls_hydrogen_treatment     mixed
_refine_ls_weighting_scheme     calc
_refine_ls_weighting_details
         'calc w=1/[\s^2^(Fo^2^)+(0.0850P)^2^+0.0501P] where P=(Fo^2^+2Fc^2^)/3'
_refine_ls_shift/su_max     0.001
_refine_diff_density_max     0.469
_refine_diff_density_min     -0.331
_refine_ls_extinction_method     none
loop_
    _atom_type_symbol
    _atom_type_description
    _atom_type_scat_dispersion_real
    _atom_type_scat_dispersion_imag
    _atom_type_scat_source
    C C 0.0181 0.0091 'International Tables Vol C Tables 4.2.6.8 and 6.1.1.4'
    B B 0.009 0.0039 'International Tables Vol C Tables 4.2.6.8 and 6.1.1.4'
    Co Co -2.3653 3.6143 'International Tables Vol C Tables 4.2.6.8 and 6.1.1.4'
    N N 0.0311 0.018 'International Tables Vol C Tables 4.2.6.8 and 6.1.1.4'
    O O 0.0492 0.0322 'International Tables Vol C Tables 4.2.6.8 and 6.1.1.4'
    V V 0.0687 2.1097 'International Tables Vol C Tables 4.2.6.8 and 6.1.1.4'
    H H 0 0 'International Tables Vol C Tables 4.2.6.8 and 6.1.1.4'
_computing_data_collection
;
CrysAlis PRO (Oxford Diffraction, 2007)
;
_computing_cell_refinement
;
CrysAlis PRO (Oxford Diffraction, 2007)
;
_computing_data_reduction
;
CrysAlis PRO (Oxford Diffraction, 2007)
;
_computing_structure_solution     'SHELXS86 (Sheldrick, 2008)'
_computing_structure_refinement     'SHELXL97 (Sheldrick, 2008)'
_computing_molecular_graphics
        'ORTEP-3 for Windows (Farrugia, 1997) and Mercury (Macrae et al., 2008)'
_computing_publication_material     'WinGX (Farrugia, 1999)'
loop_
    _atom_site_type_symbol
    _atom_site_label
    _atom_site_fract_x
    _atom_site_fract_y
    _atom_site_fract_z
    _atom_site_U_iso_or_equiv
    _atom_site_adp_type
    _atom_site_calc_flag
    _atom_site_refinement_flags
    _atom_site_occupancy
    _atom_site_disorder_assembly
    _atom_site_disorder_group
    V V2 0.96401(5) 0.16480(4) 0.30891(4) 0.04115(14) Uani d . 1 . .
    V V1 0.95947(5) -0.13283(4) 0.42124(4) 0.03986(14) Uani d . 1 . .
    O O1 0.9714(3) -0.24965(19) 0.3592(2) 0.0530(5) Uani d . 1 . .
    O O2 1.0932(2) -0.17853(19) 0.53675(18) 0.0498(4) Uani d . 1 . .
    O O3 0.7553(3) -0.0950(2) 0.4789(2) 0.0589(5) Uani d . 1 . .
    O O4 1.0430(2) 0.00128(17) 0.30665(17) 0.0473(4) Uani d . 1 . .
    O O5 0.7916(3) 0.2148(2) 0.2444(2) 0.0575(5) Uani d . 1 . .
    O O6 1.1255(3) 0.2451(2) 0.2325(2) 0.0600(5) Uani d . 1 . .
    C C1 0.5148(3) 0.6860(2) 0.4084(2) 0.0446(5) Uani d . 1 . .
    C C2 0.3830(4) 0.6228(3) 0.3964(3) 0.0489(6) Uani d . 1 . .
    H H2 0.2663 0.645 0.4292 0.059 Uiso calc R 1 . .
    C C3 0.4245(5) 0.5298(3) 0.3373(3) 0.0577(7) Uani d . 1 . .
    C C4 0.6019(5) 0.4953(3) 0.2905(3) 0.0647(8) Uani d . 1 . .
    H H4 0.6333 0.4311 0.2509 0.078 Uiso calc R 1 . .
    C C5 0.7261(4) 0.5561(3) 0.3034(3) 0.0620(7) Uani d . 1 . .
    H H5 0.8432 0.534 0.2714 0.074 Uiso calc R 1 . .
    C C6 0.2802(6) 0.4652(4) 0.3238(4) 0.0836(12) Uani d . 1 . .
    H H6C 0.3308 0.4022 0.2805 0.125 Uiso calc R 1 . .
    H H6A 0.1994 0.526 0.2801 0.125 Uiso calc R 1 . .
    H H6B 0.2188 0.4264 0.4021 0.125 Uiso calc R 1 . .
    N N1 0.6839(3) 0.6492(2) 0.3625(2) 0.0497(5) Uani d . 1 . .
    H H1 0.7662 0.6853 0.3708 0.06 Uiso calc R 1 . .
    N N2 0.4799(3) 0.7794(2) 0.4625(2) 0.0547(6) Uani d . 1 . .
    H H2A 0.5642 0.8155 0.4679 0.066 Uiso calc R 1 . .
    H H2B 0.3731 0.8038 0.4921 0.066 Uiso calc R 1 . .
    C C7 0.5200(4) 1.0124(3) 0.2050(3) 0.0523(6) Uani d . 1 . .
    C C8 0.6928(4) 0.9673(3) 0.1585(3) 0.0521(6) Uani d . 1 . .
    H H8 0.7863 1.0016 0.1677 0.062 Uiso calc R 1 . .
    C C9 0.7251(4) 0.8738(3) 0.1000(3) 0.0563(7) Uani d . 1 . .
    C C10 0.5819(5) 0.8220(3) 0.0874(3) 0.0622(7) Uani d . 1 . .
    H H10 0.6011 0.7592 0.0466 0.075 Uiso calc R 1 . .
    C C11 0.4163(4) 0.8645(3) 0.1352(3) 0.0601(7) Uani d . 1 . .
    H H11 0.3217 0.8295 0.1287 0.072 Uiso calc R 1 . .
    C C12 0.9095(5) 0.8251(4) 0.0517(4) 0.0783(10) Uani d . 1 . .
    H H12B 0.9078 0.7602 0.0133 0.117 Uiso calc R 1 . .
    H H12A 0.9734 0.7914 0.1167 0.117 Uiso calc R 1 . .
    H H12C 0.9656 0.8924 -0.0061 0.117 Uiso calc R 1 . .
    N N3 0.3879(3) 0.9573(3) 0.1922(2) 0.0559(6) Uani d . 1 . .
    H H3 0.2815 0.9827 0.2218 0.067 Uiso calc R 1 . .
    N N4 0.4820(4) 1.1037(3) 0.2601(3) 0.0750(8) Uani d . 1 . .
    H H4A 0.3743 1.1281 0.2878 0.09 Uiso calc R 1 . .
    H H4B 0.5649 1.1391 0.2686 0.09 Uiso calc R 1 . .
    O O9 0.3335(12) 0.6497(8) -0.0146(6) 0.186(3) Uani d D 1 . .
    O O7 0.0661(13) 0.4852(7) 0.0806(8) 0.121(3) Uani d P 0.5 . .
    O O8 0.754(2) 0.5676(10) -0.0400(7) 0.191(7) Uani d P 0.5 . .
    H H9A 0.255(15) 0.616(10) -0.047(11) 0.3 Uiso d D 1 . .
    H H9B 0.385(17) 0.573(7) 0.037(10) 0.3 Uiso d D 1 . .
loop_
    _atom_site_aniso_label
    _atom_site_aniso_U_11
    _atom_site_aniso_U_22
    _atom_site_aniso_U_33
    _atom_site_aniso_U_12
    _atom_site_aniso_U_13
    _atom_site_aniso_U_23
    V2 0.0395(2) 0.0430(2) 0.0433(2) -0.00904(16) -0.01011(16) -0.01024(17)
    V1 0.0361(2) 0.0433(2) 0.0449(2) -0.00975(15) -0.00796(16) -0.01537(17)
    O1 0.0542(10) 0.0535(10) 0.0622(12) -0.0098(8) -0.0159(9) -0.0259(9)
    O2 0.0471(9) 0.0566(10) 0.0500(10) -0.0079(8) -0.0129(8) -0.0164(8)
    O3 0.0415(9) 0.0704(13) 0.0701(13) -0.0124(8) -0.0044(9) -0.0273(11)
    O4 0.0453(9) 0.0458(9) 0.0518(10) -0.0089(7) -0.0060(7) -0.0141(8)
    O5 0.0538(11) 0.0611(12) 0.0635(12) -0.0017(9) -0.0250(9) -0.0175(10)
    O6 0.0578(11) 0.0601(12) 0.0615(12) -0.0238(9) -0.0071(9) -0.0069(10)
    C1 0.0447(12) 0.0455(12) 0.0445(12) -0.0119(9) -0.0129(10) -0.0050(10)
    C2 0.0446(12) 0.0478(13) 0.0556(15) -0.0120(10) -0.0164(11) -0.0057(11)
    C3 0.0701(17) 0.0508(14) 0.0603(17) -0.0165(13) -0.0298(14) -0.0074(13)
    C4 0.082(2) 0.0559(16) 0.0640(18) -0.0073(15) -0.0203(16) -0.0231(14)
    C5 0.0563(16) 0.0669(18) 0.0613(18) -0.0024(13) -0.0081(13) -0.0192(15)
    C6 0.103(3) 0.071(2) 0.098(3) -0.033(2) -0.049(2) -0.018(2)
    N1 0.0434(11) 0.0548(12) 0.0530(13) -0.0138(9) -0.0096(9) -0.0113(10)
    N2 0.0443(11) 0.0592(13) 0.0667(15) -0.0142(9) -0.0080(10) -0.0224(12)
    C7 0.0422(13) 0.0661(16) 0.0475(14) -0.0106(11) -0.0094(10) -0.0095(12)
    C8 0.0453(13) 0.0668(17) 0.0436(13) -0.0120(11) -0.0086(10) -0.0097(12)
    C9 0.0547(15) 0.0694(18) 0.0410(13) -0.0093(13) -0.0070(11) -0.0086(12)
    C10 0.0710(19) 0.0665(18) 0.0530(16) -0.0120(15) -0.0173(14) -0.0147(14)
    C11 0.0597(16) 0.0683(18) 0.0555(16) -0.0216(14) -0.0220(13) -0.0033(14)
    C12 0.066(2) 0.097(3) 0.069(2) -0.0061(18) 0.0031(17) -0.032(2)
    N3 0.0404(11) 0.0698(15) 0.0544(13) -0.0123(10) -0.0082(9) -0.0077(11)
    N4 0.0472(13) 0.090(2) 0.097(2) -0.0088(13) -0.0057(14) -0.0436(19)
    O9 0.225(8) 0.230(8) 0.116(4) -0.091(6) -0.042(4) -0.016(5)
    O7 0.161(8) 0.072(4) 0.101(6) -0.012(4) -0.004(5) 0.007(4)
    O8 0.38(2) 0.118(7) 0.071(5) -0.122(11) 0.017(8) -0.006(5)
_geom_special_details
;
All e.s.d.'s (except the e.s.d. in the dihedral angle between two l.s. planes)
are estimated using the full covariance matrix. The cell e.s.d.'s are taken
into account individually in the estimation of e.s.d.'s in distances, angles
and torsion angles; correlations between e.s.d.'s in cell parameters are only
used when they are defined by crystal symmetry. An approximate (isotropic)
treatment of cell e.s.d.'s is used for estimating e.s.d.'s involving l.s.
planes.
;
loop_
    _geom_bond_atom_site_label_1
    _geom_bond_atom_site_label_2
    _geom_bond_site_symmetry_2
    _geom_bond_distance
    _geom_bond_publ_flag
    V2 O5 . 1.636(2) ?
    V2 O6 . 1.637(2) ?
    V2 O2 2_756 1.812(2) ?
    V2 O4 . 1.8258(18) ?
    V1 O3 . 1.625(2) ?
    V1 O1 . 1.6467(19) ?
    V1 O2 . 1.809(2) ?
    V1 O4 . 1.8232(19) ?
    O2 V2 2_756 1.812(2) ?
    C1 N2 . 1.328(4) ?
    C1 N1 . 1.353(4) ?
    C1 C2 . 1.411(4) ?
    C2 C3 . 1.361(4) ?
    C2 H2 . 0.93 ?
    C3 C4 . 1.406(5) ?
    C3 C6 . 1.513(4) ?
    C4 C5 . 1.346(5) ?
    C4 H4 . 0.93 ?
    C5 N1 . 1.362(4) ?
    C5 H5 . 0.93 ?
    C6 H6C . 0.96 ?
    C6 H6A . 0.96 ?
    C6 H6B . 0.96 ?
    N1 H1 . 0.86 ?
    N2 H2A . 0.86 ?
    N2 H2B . 0.86 ?
    C7 N4 . 1.314(4) ?
    C7 N3 . 1.358(4) ?
    C7 C8 . 1.404(4) ?
    C8 C9 . 1.364(5) ?
    C8 H8 . 0.93 ?
    C9 C10 . 1.414(5) ?
    C9 C12 . 1.495(5) ?
    C10 C11 . 1.353(5) ?
    C10 H10 . 0.93 ?
    C11 N3 . 1.349(5) ?
    C11 H11 . 0.93 ?
    C12 H12B . 0.96 ?
    C12 H12A . 0.96 ?
    C12 H12C . 0.96 ?
    N3 H3 . 0.86 ?
    N4 H4A . 0.86 ?
    N4 H4B . 0.86 ?
    O9 H9A . 0.97(2) ?
    O9 H9B . 0.98(2) ?
    O7 O8 2_665 1.460(18) ?
    O8 O7 2_665 1.460(18) ?
loop_
    _geom_angle_atom_site_label_1
    _geom_angle_atom_site_label_2
    _geom_angle_atom_site_label_3
    _geom_angle_site_symmetry_1
    _geom_angle_site_symmetry_3
    _geom_angle
    _geom_angle_publ_flag
    O5 V2 O6 . . 109.93(12) ?
    O5 V2 O2 . 2_756 109.51(10) ?
    O6 V2 O2 . 2_756 111.16(11) ?
    O5 V2 O4 . . 110.27(10) ?
    O6 V2 O4 . . 106.15(10) ?
    O2 V2 O4 2_756 . 109.79(9) ?
    O3 V1 O1 . . 108.79(11) ?
    O3 V1 O2 . . 110.32(11) ?
    O1 V1 O2 . . 110.20(10) ?
    O3 V1 O4 . . 110.02(11) ?
    O1 V1 O4 . . 109.41(10) ?
    O2 V1 O4 . . 108.10(9) ?
    V1 O2 V2 . 2_756 129.30(11) ?
    V1 O4 V2 . . 123.94(10) ?
    N2 C1 N1 . . 118.9(2) ?
    N2 C1 C2 . . 122.9(3) ?
    N1 C1 C2 . . 118.2(3) ?
    C3 C2 C1 . . 120.8(3) ?
    C3 C2 H2 . . 119.6 ?
    C1 C2 H2 . . 119.6 ?
    C2 C3 C4 . . 118.9(3) ?
    C2 C3 C6 . . 119.7(3) ?
    C4 C3 C6 . . 121.4(3) ?
    C5 C4 C3 . . 119.5(3) ?
    C5 C4 H4 . . 120.3 ?
    C3 C4 H4 . . 120.3 ?
    C4 C5 N1 . . 121.4(3) ?
    C4 C5 H5 . . 119.3 ?
    N1 C5 H5 . . 119.3 ?
    C3 C6 H6C . . 109.5 ?
    C3 C6 H6A . . 109.5 ?
    H6C C6 H6A . . 109.5 ?
    C3 C6 H6B . . 109.5 ?
    H6C C6 H6B . . 109.5 ?
    H6A C6 H6B . . 109.5 ?
    C1 N1 C5 . . 121.2(3) ?
    C1 N1 H1 . . 119.4 ?
    C5 N1 H1 . . 119.4 ?
    C1 N2 H2A . . 120 ?
    C1 N2 H2B . . 120 ?
    H2A N2 H2B . . 120 ?
    N4 C7 N3 . . 119.4(3) ?
    N4 C7 C8 . . 123.0(3) ?
    N3 C7 C8 . . 117.5(3) ?
    C9 C8 C7 . . 120.8(3) ?
    C9 C8 H8 . . 119.6 ?
    C7 C8 H8 . . 119.6 ?
    C8 C9 C10 . . 119.0(3) ?
    C8 C9 C12 . . 120.7(3) ?
    C10 C9 C12 . . 120.3(3) ?
    C11 C10 C9 . . 119.4(3) ?
    C11 C10 H10 . . 120.3 ?
    C9 C10 H10 . . 120.3 ?
    N3 C11 C10 . . 120.4(3) ?
    N3 C11 H11 . . 119.8 ?
    C10 C11 H11 . . 119.8 ?
    C9 C12 H12B . . 109.5 ?
    C9 C12 H12A . . 109.5 ?
    H12B C12 H12A . . 109.5 ?
    C9 C12 H12C . . 109.5 ?
    H12B C12 H12C . . 109.5 ?
    H12A C12 H12C . . 109.5 ?
    C11 N3 C7 . . 122.8(3) ?
    C11 N3 H3 . . 118.6 ?
    C7 N3 H3 . . 118.6 ?
    C7 N4 H4A . . 120 ?
    C7 N4 H4B . . 120 ?
    H4A N4 H4B . . 120 ?
    H9A O9 H9B . . 102(4) ?
loop_
    _geom_torsion_atom_site_label_1
    _geom_torsion_atom_site_label_2
    _geom_torsion_atom_site_label_3
    _geom_torsion_atom_site_label_4
    _geom_torsion_site_symmetry_1
    _geom_torsion_site_symmetry_2
    _geom_torsion_site_symmetry_3
    _geom_torsion_site_symmetry_4
    _geom_torsion
    _geom_torsion_publ_flag
    O3 V1 O2 V2 . . . 2_756 -9.82(19) ?
    O1 V1 O2 V2 . . . 2_756 -129.97(15) ?
    O4 V1 O2 V2 . . . 2_756 110.52(14) ?
    O3 V1 O4 V2 . . . . 29.34(16) ?
    O1 V1 O4 V2 . . . . 148.80(13) ?
    O2 V1 O4 V2 . . . . -91.18(13) ?
    O5 V2 O4 V1 . . . . -86.26(15) ?
    O6 V2 O4 V1 . . . . 154.71(13) ?
    O2 V2 O4 V1 2_756 . . . 34.48(15) ?
    N2 C1 C2 C3 . . . . 178.2(3) ?
    N1 C1 C2 C3 . . . . -1.8(4) ?
    C1 C2 C3 C4 . . . . 1.4(5) ?
    C1 C2 C3 C6 . . . . -178.9(3) ?
    C2 C3 C4 C5 . . . . -1.0(5) ?
    C6 C3 C4 C5 . . . . 179.3(4) ?
    C3 C4 C5 N1 . . . . 0.9(5) ?
    N2 C1 N1 C5 . . . . -178.3(3) ?
    C2 C1 N1 C5 . . . . 1.7(4) ?
    C4 C5 N1 C1 . . . . -1.3(5) ?
    N4 C7 C8 C9 . . . . -178.8(3) ?
    N3 C7 C8 C9 . . . . 1.7(5) ?
    C7 C8 C9 C10 . . . . -0.5(5) ?
    C7 C8 C9 C12 . . . . -179.4(3) ?
    C8 C9 C10 C11 . . . . -1.1(5) ?
    C12 C9 C10 C11 . . . . 177.8(3) ?
    C9 C10 C11 N3 . . . . 1.4(5) ?
    C10 C11 N3 C7 . . . . 0.0(5) ?
    N4 C7 N3 C11 . . . . 179.0(3) ?
    C8 C7 N3 C11 . . . . -1.5(4) ?
loop_
    _geom_hbond_atom_site_label_D
    _geom_hbond_atom_site_label_H
    _geom_hbond_atom_site_label_A
    _geom_hbond_site_symmetry_A
    _geom_hbond_distance_DH
    _geom_hbond_distance_HA
    _geom_hbond_distance_DA
    _geom_hbond_angle_DHA
    _geom_hbond_publ_flag
    N1 H1 O1 1_565 0.86 1.85 2.700(3) 167 yes
    N2 H2A O3 1_565 0.86 2.00 2.861(3) 178 yes
    N2 H2B O2 1_465 0.86 2.13 2.959(3) 161 yes
    N3 H3 O4 1_465 0.86 1.92 2.767(3) 167 yes
    N4 H4A O6 1_465 0.86 2.26 2.995(4) 143 yes
    N4 H4B O5 1_565 0.86 2.04 2.883(4) 165 yes
    C2 H2 O1 1_465 0.93 2.60 3.363(4) 140 yes
    C2 H2 O2 1_465 0.93 2.64 3.371(4) 136 yes
    C4 H4 O5 . 0.93 2.52 3.352(4) 149 yes
