# Supplementary material for: Tetra­kis(2-amino-4-methyl­pyridinium) cyclo-tetra-μ2-oxido-tetra­kis­[dioxido­vanadate(V)] tetra­hydrate
Source: Acta Crystallogr Sect E Struct Rep Online. 2011 Jul 13;67(Pt 8):m1090. doi: 10.1107/S1600536811026912 (PMC3212164; doi:10.1107/S1600536811026912)
Supplement: Supplementary file 2 [file e-67-m1090-Isup2.hkl]

#
# h,k,l, Fc-squared, Fo-squared, sigma(Fo-squared) and status flag
#
data_I
_shelx_title ' iran-mo-19-2 in P -1'
_shelx_refln_list_code          4
_shelx_F_calc_maximum      128.93
_exptl_crystal_F_000       332.00
_reflns_d_resolution_high  0.7946
 
loop_
 _symmetry_equiv_pos_as_xyz
 'x, y, z'
 '-x, -y, -z'
 
_cell_length_a     7.8739
_cell_length_b    11.1880
_cell_length_c    11.7618
_cell_angle_alpha  73.609
_cell_angle_beta   76.945
_cell_angle_gamma  79.342
 
_shelx_F_squared_multiplier     1.000
 
loop_
 _refln_index_h
 _refln_index_k
 _refln_index_l
 _refln_F_squared_calc
 _refln_F_squared_meas
 _refln_F_squared_sigma
 _refln_observed_status
   1   0   0      793.37     1223.39     22.45 o
   2   0   0     6545.19     7499.54    144.32 o
   3   0   0     3240.38     3581.43     41.31 o
   4   0   0     1739.14     1873.71     35.34 o
   5   0   0       20.74       11.11      5.98 o
   6   0   0       13.73       12.00      2.23 o
   7   0   0       21.78       16.67      2.35 o
   8   0   0        4.73        5.20      1.95 o
   9   0   0      104.96      128.19      4.90 o
  -9   1   0       12.26       11.90      1.33 o
  -8   1   0        0.82        1.19      1.55 o
  -7   1   0       18.95       15.55      2.99 o
  -6   1   0       68.06       53.69      3.39 o
  -5   1   0       76.47       76.31     13.60 o
  -4   1   0     1733.20     1924.45     59.79 o
  -3   1   0      109.90      122.99      4.99 o
  -2   1   0     6192.97     5949.57     43.03 o
  -1   1   0     5182.81     5257.99    145.15 o
   0   1   0     5553.53     5210.17     27.95 o
   1   1   0     1749.06     1664.79     20.33 o
   2   1   0     2775.80     2613.98     50.02 o
   3   1   0      384.03      350.97     13.07 o
   4   1   0      220.62      203.54     11.86 o
   5   1   0        1.99       -0.22      3.23 o
   6   1   0       85.89       76.87      3.80 o
   7   1   0       62.65       59.79      4.83 o
   8   1   0       20.35       15.27      2.50 o
   9   1   0       50.23       67.08      5.85 o
  -9   2   0        0.23        0.82      0.59 o
  -8   2   0        6.85        5.72      1.45 o
  -7   2   0        1.03        1.00      1.79 o
  -6   2   0        3.04        3.50      4.73 o
  -5   2   0       44.64       43.52     10.66 o
  -4   2   0        3.45       11.32      4.96 o
  -3   2   0      117.48      161.26     10.87 o
  -2   2   0     1454.45     1446.67     17.62 o
  -1   2   0     1865.69     2115.44     30.81 o
   0   2   0      160.66      158.87      7.15 o
   1   2   0     3903.82     3790.78     48.68 o
   2   2   0      836.58      904.66     15.08 o
   3   2   0       93.45      121.83      7.07 o
   4   2   0       28.47       23.71      4.20 o
   5   2   0       52.07       41.44      9.67 o
   6   2   0      120.13      126.22      7.15 o
   7   2   0       28.51       29.14      2.86 o
   8   2   0        4.91        6.75      2.06 o
   9   2   0       28.94       34.42      4.45 o
  -9   3   0       25.21       23.62      2.14 o
  -8   3   0       17.72       15.57      1.53 o
  -7   3   0       40.32       33.29      4.27 o
  -6   3   0      117.76      110.03      7.27 o
  -5   3   0       21.35       17.56      7.49 o
  -4   3   0       10.53        4.30      3.90 o
  -3   3   0     2061.25     2213.97    120.72 o
  -2   3   0     1361.97     1302.42     37.72 o
  -1   3   0     1615.32     1588.79     24.98 o
   0   3   0     9262.35    10380.83    211.28 o
   1   3   0     9939.92    11464.40    437.63 o
   2   3   0     4396.59     4765.77     53.63 o
   3   3   0      427.90      599.49     16.33 o
   4   3   0     1130.80     1398.53     36.35 o
   5   3   0     1447.26     1444.88     56.45 o
   6   3   0      133.31      139.43     11.75 o
   7   3   0      121.00      136.01      7.29 o
   8   3   0       30.29       26.25      2.35 o
   9   3   0        1.73        2.89      2.30 o
  -8   4   0        6.77        9.21      1.19 o
  -7   4   0       91.14       86.48      3.59 o
  -6   4   0       50.97       52.56      3.87 o
  -5   4   0       50.96       52.21      4.18 o
  -4   4   0       35.70       23.35      7.94 o
  -3   4   0      460.72      514.09     34.79 o
  -2   4   0       12.52       22.16      5.98 o
  -1   4   0       80.23       65.47      9.34 o
   0   4   0      441.16      306.45     18.72 o
   1   4   0      597.08      592.74     23.67 o
   2   4   0      629.66      528.55     15.06 o
   3   4   0     2027.87     2024.91     31.34 o
   4   4   0      487.98      479.23     22.52 o
   5   4   0      439.45      428.51     30.71 o
   6   4   0       14.92       13.05      2.20 o
   7   4   0       76.96       84.52      7.44 o
   8   4   0       27.14       27.18      2.39 o
   9   4   0        3.37        4.73      2.35 o
  -8   5   0        1.22        1.09      0.81 o
  -7   5   0        9.87        8.50      1.67 o
  -6   5   0        0.76        0.43      1.43 o
  -5   5   0        0.29        0.22      1.06 o
  -4   5   0        8.82        9.74      4.85 o
  -3   5   0        3.23        4.53      2.66 o
  -2   5   0      336.48      347.02     26.01 o
  -1   5   0      475.43      484.55     28.47 o
   0   5   0      213.28      217.02     18.17 o
   1   5   0        0.09        3.61      2.87 o
   2   5   0       81.69       74.05      9.39 o
   3   5   0        5.91        6.80      4.61 o
   4   5   0      404.57      441.63     22.40 o
   5   5   0        1.23       -5.42      4.57 o
   6   5   0       19.34       16.74      2.30 o
   7   5   0        0.06        2.17      1.90 o
   8   5   0       24.83       24.95      2.29 o
   9   5   0        0.18       -0.25      0.77 o
  -7   6   0       24.85       27.85      2.35 o
  -6   6   0       73.38       69.05      3.28 o
  -5   6   0      110.12      106.98      4.25 o
  -4   6   0       10.51        9.23      1.85 o
  -3   6   0      235.95      223.33     16.31 o
  -2   6   0      464.07      417.32     31.63 o
  -1   6   0       11.41       17.62      7.12 o
   0   6   0     1876.39     2015.67     61.74 o
   1   6   0     1963.47     1883.42     55.17 o
   2   6   0     2303.86     2344.59     57.55 o
   3   6   0     1034.58     1018.05     50.94 o
   4   6   0      323.19      320.46     31.24 o
   5   6   0      488.97      525.03      9.74 o
   6   6   0      188.69      202.12      7.99 o
   7   6   0       12.61       11.56      2.46 o
   8   6   0       21.06       22.38      2.03 o
  -7   7   0       20.34       20.85      2.24 o
  -6   7   0       74.75       73.28      3.12 o
  -5   7   0      101.64      105.43      4.21 o
  -4   7   0        3.97        3.71      1.48 o
  -3   7   0        1.94        3.70      1.25 o
  -2   7   0       87.92       94.97     15.77 o
  -1   7   0      467.99      438.97     33.00 o
   0   7   0      429.87      396.47     30.15 o
   1   7   0     1855.67     1834.86     60.65 o
   2   7   0     2423.22     2593.49     66.54 o
   3   7   0     1776.68     1540.85     64.29 o
   4   7   0     1034.40     1084.67     13.51 o
   5   7   0      459.18      443.52      9.43 o
   6   7   0      212.41      217.00      6.77 o
   7   7   0       61.33       62.40      4.30 o
   8   7   0        7.41        7.35      1.26 o
  -6   8   0        1.22        1.55      0.92 o
  -5   8   0        0.42       -0.68      1.15 o
  -4   8   0       14.04       12.39      1.66 o
  -3   8   0       29.03       32.27      3.55 o
  -2   8   0       74.09       73.22      4.73 o
  -1   8   0       28.66       25.91      2.87 o
   0   8   0      334.85      343.95     29.92 o
   1   8   0      297.76      251.46     24.11 o
   2   8   0      301.97      296.38      9.23 o
   3   8   0      207.17      183.56      6.67 o
   4   8   0      149.87      135.67      5.90 o
   5   8   0       97.82       93.65      3.85 o
   6   8   0       21.91       21.34      2.30 o
   7   8   0        2.91        1.90      1.08 o
   8   8   0        4.41        0.99      2.33 o
  -6   9   0       20.33       19.57      1.97 o
  -5   9   0        1.08        2.10      1.52 o
  -4   9   0      298.18      289.71     12.64 o
  -3   9   0       29.96       34.86      3.62 o
  -2   9   0       12.56       11.95      2.73 o
  -1   9   0        9.28        8.40      2.12 o
   0   9   0        2.28        1.47      2.00 o
   1   9   0      215.30      228.10      5.73 o
   2   9   0      608.45      577.84     11.93 o
   3   9   0      195.55      171.81      8.18 o
   4   9   0      105.03       95.09      4.99 o
   5   9   0      165.34      171.91      5.65 o
   6   9   0        5.30        8.70      1.72 o
  -5  10   0       28.50       27.35      2.64 o
  -4  10   0       80.93       86.94      4.26 o
  -3  10   0        0.70        1.06      1.49 o
  -2  10   0        1.44        4.05      1.98 o
  -1  10   0       34.37       38.14      3.83 o
   0  10   0      100.98      118.52      6.22 o
   1  10   0      311.36      316.71     10.09 o
   2  10   0      169.22      169.66      6.59 o
   3  10   0      641.92      649.28     18.50 o
   4  10   0      270.23      272.28      7.91 o
   5  10   0      182.77       82.63     81.88 o
   6  10   0      147.19      161.83      6.58 o
   7  10   0      162.72       73.77     74.39 o
  -4  11   0       16.87       16.31      2.18 o
  -3  11   0        3.04        5.65      1.55 o
  -2  11   0        0.99        1.14      1.50 o
  -1  11   0        1.73        3.47      1.46 o
   0  11   0        6.96        7.00      1.65 o
   1  11   0        2.42        0.94      1.41 o
   2  11   0       98.27      102.71      4.89 o
   3  11   0        7.84       11.51      2.45 o
   4  11   0      108.15      110.41      5.55 o
   5  11   0       86.74       86.94      5.01 o
   6  11   0       59.27       55.71      3.79 o
  -3  12   0        0.62        1.19      0.93 o
  -2  12   0        0.16        0.91      0.98 o
  -1  12   0       51.86       57.40      2.79 o
   0  12   0        4.54        0.75      4.07 o
   1  12   0       18.83       18.33      2.32 o
   2  12   0      100.07      101.56      4.05 o
   3  12   0       12.58       14.50      1.80 o
   4  12   0       20.77       18.61      2.30 o
   5  12   0        1.23       -0.03      0.88 o
  -1  13   0        2.07        1.54      0.89 o
   0  13   0       13.97       12.18      1.30 o
   1  13   0        9.70       12.76      2.24 o
   2  13   0       75.28       78.42      4.87 o
  -2 -13   1        1.54        3.63      1.24 o
  -1 -13   1       31.26       34.84      2.99 o
   0 -13   1       15.06       15.68      1.96 o
  -4 -12   1        2.06        2.44      1.10 o
  -3 -12   1       67.69       66.84      3.04 o
  -2 -12   1       52.68       46.40      3.07 o
  -1 -12   1        4.10        6.97      2.66 o
   0 -12   1        2.65        2.63      2.34 o
   1 -12   1        0.76        0.37      1.55 o
   2 -12   1       22.60       22.36      1.83 o
  -6 -11   1       56.19       43.90      3.59 o
  -5 -11   1       13.98       13.74      2.15 o
  -4 -11   1       52.22       49.84      3.60 o
  -3 -11   1        7.15        8.10      1.80 o
  -2 -11   1       35.63       39.81      3.11 o
  -1 -11   1        9.98        7.69      1.38 o
   0 -11   1       15.10       16.00      1.96 o
   1 -11   1       13.87       15.22      2.34 o
   2 -11   1        8.13       12.07      2.22 o
   3 -11   1       27.32       30.41      2.54 o
   4 -11   1        0.68       -0.09      1.06 o
  -6 -10   1      223.94      234.88      7.23 o
  -5 -10   1      237.48      253.78     11.96 o
  -4 -10   1      163.24      160.84      6.00 o
  -3 -10   1      151.90      149.74      6.11 o
  -2 -10   1       28.07       26.70      2.81 o
  -1 -10   1        0.33        1.54      1.34 o
   0 -10   1       41.67       51.36      4.12 o
   1 -10   1       47.68       52.14      4.31 o
   2 -10   1      111.91      119.45      6.19 o
   3 -10   1      212.93      229.49      7.79 o
   4 -10   1      207.30      219.28      6.79 o
   5 -10   1       71.65       73.80      4.02 o
  -7  -9   1      143.12       57.19     76.04 o
  -6  -9   1      138.78      156.23      8.98 o
  -5  -9   1      117.53      119.68      8.92 o
  -4  -9   1      127.71      115.59      5.45 o
  -3  -9   1      148.98      148.88      6.30 o
  -2  -9   1       52.52       47.65      4.46 o
  -1  -9   1        6.48        7.94      1.76 o
   0  -9   1      119.52      122.41      6.20 o
   1  -9   1        1.60        2.42      1.76 o
   2  -9   1      145.67      152.23      7.22 o
   3  -9   1      406.18      408.94     11.39 o
   4  -9   1      206.63      217.02     10.63 o
   5  -9   1       94.20       41.24     42.86 o
   6  -9   1       52.98       50.66      2.94 o
  -8  -8   1        1.61        2.19      1.03 o
  -7  -8   1        1.29       -0.52      1.40 o
  -6  -8   1        0.99       -0.68      1.44 o
  -5  -8   1       38.54       33.13      3.17 o
  -4  -8   1        3.89        4.81      1.74 o
  -3  -8   1       34.30       26.42      2.75 o
  -2  -8   1       54.07       53.02      4.12 o
  -1  -8   1       10.98        8.54      2.09 o
   0  -8   1       21.04       27.45      3.24 o
   1  -8   1        1.19        2.35      1.69 o
   2  -8   1        0.33        1.74      1.72 o
   3  -8   1       75.08       76.13      5.11 o
   4  -8   1       35.67       40.97      3.81 o
   5  -8   1       28.84       26.88      1.99 o
   6  -8   1        1.25        1.69      0.89 o
  -8  -7   1       51.85       60.06      4.53 o
  -7  -7   1       86.17       92.14      4.90 o
  -6  -7   1      155.13      163.27      5.70 o
  -5  -7   1      339.46      354.07     10.98 o
  -4  -7   1      133.38      131.91      4.39 o
  -3  -7   1      290.84      287.24      9.88 o
  -2  -7   1      503.99      539.81     29.85 o
  -1  -7   1       76.82       78.92     12.34 o
   0  -7   1        0.94        9.78      4.93 o
   1  -7   1       24.22       29.75      9.00 o
   2  -7   1      192.29      234.85      7.75 o
   3  -7   1      420.72      470.60     14.70 o
   4  -7   1      380.57      397.39      7.39 o
   5  -7   1      274.44      290.78      5.90 o
   6  -7   1       57.47       53.73      3.16 o
   7  -7   1       38.68       42.65      2.96 o
  -8  -6   1       40.77       43.47      3.26 o
  -7  -6   1      169.20      187.00      7.32 o
  -6  -6   1      272.03      287.05      6.88 o
  -5  -6   1      246.61      258.04      5.37 o
  -4  -6   1      113.26      104.57      6.36 o
  -3  -6   1     1908.10     1861.13     72.14 o
  -2  -6   1      404.48      441.81     24.43 o
  -1  -6   1      327.48      329.16     22.43 o
   0  -6   1        0.87        0.27      1.70 o
   1  -6   1      289.90      260.10     23.29 o
   2  -6   1       12.52        5.64      3.20 o
   3  -6   1      231.27      236.25     23.51 o
   4  -6   1      435.45      429.76      9.98 o
   5  -6   1      312.65      307.54      8.90 o
   6  -6   1       35.25       35.03      2.41 o
   7  -6   1      107.48      105.41      3.37 o
   8  -6   1       27.12       27.68      1.97 o
  -9  -5   1        2.07        2.26      1.30 o
  -8  -5   1        1.55        2.40      1.07 o
  -7  -5   1      168.17      176.45      7.42 o
  -6  -5   1        5.24        5.13      1.53 o
  -5  -5   1      153.30      146.22      3.80 o
  -4  -5   1        3.82        2.52      4.73 o
  -3  -5   1      281.13      312.48     28.71 o
  -2  -5   1      386.47      411.76     21.24 o
  -1  -5   1      444.78      481.10     24.42 o
   0  -5   1       30.24       36.20      7.36 o
   1  -5   1       38.74       35.90      8.10 o
   2  -5   1      305.32      341.56     24.73 o
   3  -5   1      141.87      161.98     17.61 o
   4  -5   1        8.92        8.32      2.43 o
   5  -5   1        5.90        4.73      1.24 o
   6  -5   1        2.60        3.51      1.57 o
   7  -5   1       47.73       49.86      3.28 o
   8  -5   1        1.68        1.73      0.84 o
  -9  -4   1       18.10       21.30      3.15 o
  -8  -4   1       29.78       33.62      2.53 o
  -7  -4   1       21.72       22.72      2.43 o
  -6  -4   1       33.24       33.23      2.39 o
  -5  -4   1      355.77      326.72     28.92 o
  -4  -4   1      896.02      948.59     33.90 o
  -3  -4   1      986.77     1109.03     32.82 o
  -2  -4   1     1499.04     1618.55     35.89 o
  -1  -4   1     1958.64     2030.06     43.68 o
   0  -4   1       78.66      123.93     11.81 o
   1  -4   1      550.76      677.57     29.04 o
   2  -4   1      344.21      395.98     23.40 o
   3  -4   1      861.95     1009.42     38.42 o
   4  -4   1      607.64      605.06     38.47 o
   5  -4   1      394.91      385.29     15.44 o
   6  -4   1      106.02      114.62      4.32 o
   7  -4   1       49.21       59.72      5.61 o
   8  -4   1       33.16       37.49      2.59 o
  -9  -3   1       64.81       78.73      5.88 o
  -8  -3   1      164.10      182.67      5.57 o
  -7  -3   1       39.46       43.13      3.17 o
  -6  -3   1     1729.64     1904.34     23.03 o
  -5  -3   1     1191.49     1295.69     56.59 o
  -4  -3   1     2906.24     2982.41     58.49 o
  -3  -3   1     2697.57     2798.34     49.60 o
  -2  -3   1     5940.85     7014.46    205.52 o
  -1  -3   1     2482.00     2745.16     42.26 o
   0  -3   1       19.51       10.05      3.13 o
   1  -3   1      101.77       62.71      7.79 o
   2  -3   1      132.41      103.90     10.57 o
   3  -3   1      494.78      547.11     24.30 o
   4  -3   1       47.36       24.79      8.11 o
   5  -3   1     1032.84     1023.38     52.58 o
   6  -3   1      551.11      498.29     14.90 o
   7  -3   1      182.69      181.14      7.83 o
   8  -3   1      176.97      178.40      4.56 o
   9  -3   1       95.83       97.38      3.77 o
  -9  -2   1       29.47       32.64      3.92 o
  -8  -2   1      170.49      187.71     10.43 o
  -7  -2   1       23.40       23.72      2.38 o
  -6  -2   1     2771.11     2740.88     61.87 o
  -5  -2   1      559.26      549.00     36.60 o
  -4  -2   1      955.75      860.28     40.83 o
  -3  -2   1      293.15      259.98     14.79 o
  -2  -2   1     3308.03     3755.93     26.85 o
   0  -2   1     2511.88     2942.77     38.81 o
   1  -2   1       42.96       39.62      5.05 o
   2  -2   1      843.44      908.74     55.90 o
   3  -2   1      436.13      478.52     19.21 o
   4  -2   1      153.93      178.18     13.78 o
   5  -2   1     1203.38     1126.40     53.65 o
   6  -2   1      388.51      349.31     11.23 o
   7  -2   1      245.11      228.44     10.20 o
   8  -2   1       88.82       93.30      3.62 o
   9  -2   1       52.92       53.81      2.18 o
  -9  -1   1        8.84       12.57      1.69 o
  -8  -1   1       12.19        8.36      3.55 o
  -7  -1   1        4.48        4.35      1.60 o
  -6  -1   1       48.55       47.00      4.51 o
  -5  -1   1       71.92       85.07     14.40 o
  -4  -1   1      354.38      378.71     26.76 o
  -3  -1   1     1727.65     1741.26     49.61 o
  -2  -1   1     2688.49     2700.61     30.94 o
  -1  -1   1     1154.61     1653.67     27.05 o
   0  -1   1      169.89      244.61      8.61 o
   1  -1   1      407.51      401.30     12.20 o
   2  -1   1       61.51       37.90      2.86 o
   3  -1   1      181.76      171.11      6.71 o
   4  -1   1       91.67      118.72      8.68 o
   5  -1   1       23.20       40.94     11.39 o
   6  -1   1        1.59        2.16      1.24 o
   7  -1   1       11.04        9.26      2.74 o
   8  -1   1        2.13        4.31      2.30 o
   9  -1   1        6.65        7.13      1.18 o
  -9   0   1        0.30        0.59      0.81 o
  -8   0   1       54.76       69.02      7.11 o
  -7   0   1      148.06      159.84      8.31 o
  -6   0   1      408.14      401.86      8.82 o
  -5   0   1     1002.73     1039.00     49.81 o
  -4   0   1     4168.27     4463.76     92.08 o
  -3   0   1      246.26      264.10     30.50 o
  -2   0   1     5472.14     5404.27    108.02 o
  -1   0   1     5971.23     5791.18     92.10 o
   0   0   1     5453.07     5767.66    219.12 o
   1   0   1      314.02      331.54      7.63 o
   2   0   1     1036.75     1096.35     11.26 o
   3   0   1      541.61      552.50     19.69 o
   4   0   1        5.00        7.43      2.21 o
   5   0   1      699.80      628.28     23.10 o
   6   0   1      266.97      251.76      6.85 o
   7   0   1      800.94      732.80     13.11 o
   8   0   1       91.00       77.68      5.79 o
   9   0   1      108.62      122.63      7.98 o
  -9   1   1       26.46       31.02      2.72 o
  -8   1   1       41.83       28.51     19.67 o
  -7   1   1       72.69       71.12      3.99 o
  -6   1   1      269.40      231.14     20.20 o
  -5   1   1      688.11      674.68     40.29 o
  -4   1   1     1314.74     1332.07     49.95 o
  -3   1   1      357.09      459.64      9.51 o
  -2   1   1     1327.92     1257.36     20.58 o
  -1   1   1    13047.23    12751.07    279.94 o
   0   1   1      251.58      339.72      5.53 o
   1   1   1     8492.50     9298.15     49.53 o
   2   1   1      216.46      220.42      7.97 o
   3   1   1      111.10      108.46      7.05 o
   4   1   1        8.11        5.61      2.09 o
   5   1   1      261.57      229.90     14.11 o
   6   1   1      161.17      147.92      7.46 o
   7   1   1      690.78      685.07     15.58 o
   8   1   1       97.03       98.50      6.35 o
   9   1   1       41.65       52.41      5.70 o
  -9   2   1       10.04       12.02      1.27 o
  -8   2   1        1.81        3.03      1.07 o
  -7   2   1       16.24       17.81      3.06 o
  -6   2   1       10.12        5.49      2.15 o
  -5   2   1       11.80        6.99      5.25 o
  -4   2   1       88.84      127.10     15.87 o
  -3   2   1      258.48      314.99      9.97 o
  -2   2   1      252.22      273.58     10.75 o
  -1   2   1      800.82      667.15     19.50 o
   1   2   1      790.08      565.32     10.37 o
   2   2   1       46.38       35.02      2.26 o
   3   2   1       85.51      103.44      6.95 o
   4   2   1      435.81      395.93     15.95 o
   5   2   1      197.21      176.62     12.49 o
   6   2   1       21.55       21.29      6.38 o
   7   2   1       56.89       51.67      3.50 o
   8   2   1        0.05       -0.24      1.34 o
   9   2   1        2.03        6.24      2.86 o
  -8   3   1       44.44       41.48      2.00 o
  -7   3   1       18.44       21.18      2.50 o
  -6   3   1      253.08      232.91     11.02 o
  -5   3   1      293.14      285.03      9.96 o
  -4   3   1      343.85      270.64     23.81 o
  -3   3   1     1663.36     1777.43     27.52 o
  -2   3   1      411.84      365.63     13.62 o
  -1   3   1     1561.13     1530.13     34.31 o
   0   3   1     3962.15     4069.88     77.21 o
   1   3   1     2035.77     2088.96    105.47 o
   2   3   1      935.82      981.68     15.97 o
   3   3   1       11.41       18.58      3.07 o
   4   3   1      503.17      574.42     19.84 o
   5   3   1       17.41       14.14      3.69 o
   6   3   1     1280.33     1293.10     47.82 o
   7   3   1       46.68       44.39      5.50 o
   8   3   1      296.22      354.86      9.79 o
   9   3   1       70.32       86.42      7.02 o
  -8   4   1       32.41       32.82      1.87 o
  -7   4   1        5.35       10.54      1.54 o
  -6   4   1      120.26      107.82      3.87 o
  -5   4   1      205.30      191.87      8.68 o
  -4   4   1     1036.74      979.24     46.47 o
  -3   4   1     1022.69      994.54     35.54 o
  -2   4   1     1016.39      922.86     25.36 o
  -1   4   1     2053.74     1801.60     41.51 o
   0   4   1     3780.34     3095.83    305.07 o
   1   4   1     5703.02     5711.49     39.28 o
   2   4   1      187.11      204.85     12.57 o
   3   4   1     1493.82     1709.83     33.75 o
   4   4   1      237.06      291.92     14.59 o
   5   4   1       26.21       23.82      5.26 o
   6   4   1       26.50       25.16      3.43 o
   7   4   1      318.82      331.12     10.44 o
   8   4   1      288.28      317.66      7.58 o
   9   4   1       82.11       95.66      7.01 o
  -8   5   1        7.76       10.03      1.00 o
  -7   5   1       23.45       24.30      1.90 o
  -6   5   1       13.02        9.84      1.50 o
  -5   5   1       60.66       56.20      3.11 o
  -4   5   1      428.30      395.58     30.41 o
  -3   5   1      411.81      353.57     29.50 o
  -2   5   1       48.52       16.46      6.16 o
  -1   5   1       25.39       17.29      3.71 o
   0   5   1      211.08      182.70     13.69 o
   1   5   1      152.50      139.50      9.26 o
   2   5   1      549.33      519.30     16.53 o
   3   5   1      136.84      101.42      6.67 o
   4   5   1      101.31       82.57      7.23 o
   6   5   1       22.73       23.84      3.02 o
   7   5   1       43.27       48.98      4.24 o
   8   5   1       24.46       24.48      3.02 o
   9   5   1       23.22       23.29      2.05 o
  -7   6   1        0.07        1.18      1.12 o
  -6   6   1        9.60        9.29      1.68 o
  -5   6   1        5.80        5.90      1.50 o
  -4   6   1       34.17       38.01      2.57 o
  -3   6   1       32.67       33.53      6.40 o
  -2   6   1      139.97      119.00     17.61 o
  -1   6   1      840.48      704.11     40.53 o
   0   6   1      309.97      317.20     25.89 o
   1   6   1      920.68      946.91     40.49 o
   2   6   1      419.67      457.70     26.13 o
   3   6   1        4.48        8.26      3.90 o
   4   6   1      113.07      121.87     18.44 o
   5   6   1      177.94      193.73      5.98 o
   6   6   1       34.90       37.37      3.85 o
   7   6   1       12.21       12.19      2.48 o
   8   6   1       24.09       24.14      2.86 o
   9   6   1        7.64        6.65      1.14 o
  -6   7   1        1.18        1.72      0.75 o
  -5   7   1       70.16       72.15      3.50 o
  -4   7   1      180.90      184.55      4.97 o
  -3   7   1      465.71      468.32      7.45 o
  -2   7   1      587.49      487.12     32.83 o
  -1   7   1     1991.17     1931.13     71.22 o
   0   7   1      358.71      253.13     25.25 o
   1   7   1     4554.69     4286.85     94.63 o
   2   7   1     2069.74     1987.76     60.03 o
   3   7   1     1601.44     1465.39     58.90 o
   4   7   1      506.98      462.50     12.59 o
   5   7   1      303.52      298.61      6.65 o
   6   7   1       50.18       51.58      3.47 o
   7   7   1       37.31       40.97      3.16 o
   8   7   1       59.57       65.06      3.92 o
  -6   8   1        7.80       11.16      1.99 o
  -5   8   1       25.94       25.40      2.46 o
  -4   8   1       10.85        8.94      1.39 o
  -3   8   1      326.84      325.81     10.22 o
  -2   8   1      214.58      205.90      7.76 o
  -1   8   1      108.51       88.30      4.96 o
   0   8   1      241.65      209.34     24.08 o
   1   8   1     1101.12     1067.66     51.09 o
   2   8   1      895.66      884.27     43.51 o
   3   8   1      379.35      361.33      9.14 o
   4   8   1      224.19      208.21      7.18 o
   5   8   1       95.90       88.52      3.78 o
   6   8   1        0.01        1.02      1.30 o
   7   8   1       18.49       18.28      2.14 o
   8   8   1       24.63       24.95      2.11 o
  -6   9   1        1.26        1.35      0.85 o
  -5   9   1       16.13       17.38      2.86 o
  -4   9   1        4.17        5.15      1.93 o
  -3   9   1       75.23       77.67      5.15 o
  -2   9   1        1.84        2.69      1.80 o
  -1   9   1        8.31        4.45      1.95 o
   0   9   1       31.17       30.47      2.53 o
   1   9   1       76.29       77.47      3.89 o
   2   9   1        5.10        7.69      1.57 o
   3   9   1      113.36      106.45      5.33 o
   4   9   1        0.64        2.23      1.96 o
   5   9   1       45.57       44.59      3.23 o
   6   9   1        0.21        1.23      1.47 o
   7   9   1        2.51        0.83      1.45 o
   8   9   1       14.18       11.46      1.86 o
  -5  10   1        2.10        1.32      0.85 o
  -4  10   1       94.66      103.18      4.54 o
  -3  10   1       31.84       33.79      3.27 o
  -2  10   1      136.84      148.02      7.51 o
  -1  10   1      229.10      238.33      9.03 o
   0  10   1      251.30      259.91      9.58 o
   1  10   1      611.19      616.50     13.09 o
   2  10   1      278.25      255.90      6.68 o
   3  10   1     1038.20     1034.20     16.07 o
   4  10   1       36.58       37.49      4.00 o
   5  10   1        6.49        6.06      1.87 o
   6  10   1       39.38       37.31      2.59 o
   7  10   1       13.99        0.85      4.58 o
  -4  11   1        5.61        4.67      1.37 o
  -3  11   1       11.54       13.30      2.66 o
  -2  11   1      100.25      104.98      4.18 o
  -1  11   1      106.78      112.13      4.76 o
   0  11   1       81.26       80.42      4.14 o
   1  11   1       84.46       84.83      3.61 o
   2  11   1      407.61      412.01     11.81 o
   3  11   1       49.30       50.17      4.41 o
   4  11   1       28.71       25.58      2.60 o
   5  11   1       19.62       20.57      2.88 o
   6  11   1       11.97       10.48      2.21 o
  -3  12   1        0.16        1.85      1.12 o
  -2  12   1        5.55        7.06      1.98 o
  -1  12   1        0.35        1.68      1.31 o
   0  12   1        0.53        1.21      1.34 o
   1  12   1        2.04        1.69      1.73 o
   2  12   1       70.08       72.37      4.62 o
   3  12   1       11.04       13.20      1.92 o
   4  12   1       11.73       12.73      1.77 o
   5  12   1        0.15        1.77      1.21 o
  -1  13   1        2.10        3.20      0.86 o
   0  13   1       96.11       99.41      3.63 o
   1  13   1       56.59       55.97      6.77 o
   2  13   1       73.84       80.51      5.37 o
   3  13   1      109.09      115.64      5.91 o
  -4 -12   2        1.57        0.84      0.70 o
  -3 -12   2        8.54        6.97      0.98 o
  -2 -12   2      150.50      139.93      4.47 o
  -1 -12   2       29.51       30.65      3.95 o
   0 -12   2       86.72       98.02      6.40 o
   1 -12   2       97.84      106.50      4.08 o
   2 -12   2       93.52       79.20      3.92 o
  -5 -11   2        4.51        2.66      1.10 o
  -4 -11   2        5.50        4.57      1.93 o
  -3 -11   2       68.58       70.94      3.64 o
  -2 -11   2        0.09        2.99      1.31 o
  -1 -11   2       15.09       14.52      1.89 o
   0 -11   2        0.04       -0.22      2.36 o
   1 -11   2        1.88        2.93      0.93 o
   2 -11   2        0.15        0.64      2.78 o
   3 -11   2        3.58        5.40      1.34 o
   4 -11   2       27.26       24.32      1.98 o
  -6 -10   2       22.38       20.80      2.04 o
  -5 -10   2       31.56       27.13      4.05 o
  -4 -10   2        0.46        3.02      1.32 o
  -3 -10   2        1.12       -0.08      1.44 o
  -2 -10   2       49.51       48.97      3.64 o
  -1 -10   2       79.41       82.23      4.26 o
   0 -10   2      173.10      181.05      7.98 o
   1 -10   2      258.52      284.76      9.97 o
   2 -10   2      149.33      156.79      8.94 o
   3 -10   2       66.82       75.49      4.43 o
   4 -10   2       92.53       92.08      4.12 o
   5 -10   2        9.63       11.56      1.72 o
  -7  -9   2       51.17       42.27      2.88 o
  -6  -9   2       35.44       39.80      2.97 o
  -5  -9   2        5.18        6.52      1.75 o
  -4  -9   2        1.08        3.29      1.62 o
  -3  -9   2       10.85       11.82      2.23 o
  -2  -9   2      153.55      138.53      7.36 o
  -1  -9   2      299.29      293.47      8.17 o
   0  -9   2      192.82      190.71      8.70 o
   1  -9   2      171.42      169.53      7.50 o
   2  -9   2      386.64      404.64     11.62 o
   3  -9   2      395.38      408.20     11.11 o
   4  -9   2       85.59       82.78      6.36 o
   5  -9   2      122.15      120.14      4.56 o
   6  -9   2       32.49       32.20      2.28 o
  -7  -8   2       21.88       23.83      3.01 o
  -6  -8   2        0.59        1.28      1.35 o
  -5  -8   2        5.27        1.98      1.92 o
  -4  -8   2        4.23        2.59      3.47 o
  -3  -8   2        2.83        0.33      1.63 o
  -2  -8   2        0.51        4.36      2.03 o
  -1  -8   2       28.66       26.21      3.11 o
   0  -8   2      195.98      198.78      8.25 o
   1  -8   2       46.34       59.85      4.32 o
   2  -8   2       24.05       26.19      3.19 o
   3  -8   2       52.80       52.31      4.29 o
   4  -8   2       57.15       55.95      4.26 o
   5  -8   2       29.06       27.02      5.47 o
   6  -8   2        0.21       -0.51      1.33 o
  -8  -7   2       12.83       13.62      1.99 o
  -7  -7   2       10.50        9.59      2.57 o
  -6  -7   2       45.51       42.31      4.11 o
  -5  -7   2       50.60       46.89      3.33 o
  -4  -7   2        0.68       -0.71      1.29 o
  -3  -7   2      400.72      403.28      8.30 o
  -2  -7   2      192.69      201.48     10.64 o
  -1  -7   2      291.83      327.84     25.22 o
   0  -7   2      581.26      541.05     34.12 o
   1  -7   2      384.73      416.69     31.75 o
   2  -7   2      469.99      480.06     14.20 o
   3  -7   2      209.48      209.08      7.55 o
   4  -7   2      136.54      132.11      9.89 o
   5  -7   2       73.47       74.36      3.47 o
   6  -7   2       28.98       28.55      3.24 o
   7  -7   2        2.94        2.42      0.70 o
  -8  -6   2       96.67      104.07      5.84 o
  -7  -6   2      194.96      205.32     10.15 o
  -6  -6   2       70.41       76.89      3.21 o
  -5  -6   2        5.82        7.05      1.54 o
  -4  -6   2        1.91        2.53      1.21 o
  -3  -6   2        0.65       -6.44      5.82 o
  -2  -6   2      194.39      196.76     16.61 o
  -1  -6   2      278.09      261.69     20.26 o
   0  -6   2      523.32      517.29     30.26 o
   1  -6   2      551.54      482.55     31.06 o
   2  -6   2      864.14      882.92     43.65 o
   3  -6   2     1124.82     1189.06     21.15 o
   4  -6   2      918.59      904.69     30.99 o
   5  -6   2      308.34      301.15      9.16 o
   6  -6   2       73.80       65.07      5.69 o
   7  -6   2       49.05       47.24      5.15 o
  -8  -5   2      111.61      124.40      5.28 o
  -7  -5   2      151.80      155.98      4.26 o
  -6  -5   2       16.97       17.23      2.00 o
  -5  -5   2       41.61       42.32      2.26 o
  -4  -5   2       30.00       33.25     10.40 o
  -3  -5   2      267.50      231.49     25.91 o
  -2  -5   2      963.80     1199.32     37.02 o
  -1  -5   2      409.25      363.60     21.49 o
   0  -5   2      113.96      107.61     12.42 o
   1  -5   2      208.75      229.28     19.50 o
   2  -5   2       50.14       66.72     11.00 o
   3  -5   2      259.57      273.67     23.07 o
   4  -5   2      680.37      659.68     10.92 o
   5  -5   2      137.53      129.08      5.45 o
   6  -5   2       44.56       45.52      2.81 o
   7  -5   2        5.32        5.16      1.06 o
   8  -5   2       15.33       15.23      2.06 o
  -8  -4   2        2.88        5.26      1.71 o
  -7  -4   2       49.44       49.56      2.59 o
  -6  -4   2       59.87       56.44      3.21 o
  -5  -4   2      261.93      291.09      6.02 o
  -4  -4   2        4.06        1.23      4.19 o
  -3  -4   2       72.56       97.48     10.75 o
  -2  -4   2      365.71      370.56     18.13 o
  -1  -4   2       92.06      134.85     12.01 o
   0  -4   2      605.69      791.64     30.27 o
   1  -4   2       13.76       20.90      5.53 o
   2  -4   2      451.24      501.33     26.36 o
   3  -4   2       12.91        9.29      4.23 o
   4  -4   2      280.99      306.43     28.81 o
   5  -4   2       28.80       29.36      2.25 o
   6  -4   2       18.31       18.26      2.21 o
   7  -4   2       14.48       12.68      1.62 o
   8  -4   2        0.59        2.35      1.06 o
  -9  -3   2      120.25      123.20      5.99 o
  -8  -3   2      204.04      225.92      7.49 o
  -7  -3   2      128.25      132.08      4.45 o
  -6  -3   2      516.14      515.14      9.12 o
  -5  -3   2      216.93      245.72     21.41 o
  -4  -3   2      752.07      821.79     32.40 o
  -3  -3   2      984.32     1073.38     33.46 o
  -2  -3   2     2408.45     2943.09     85.15 o
  -1  -3   2      283.55      485.36     19.28 o
   0  -3   2       19.28       39.64      5.90 o
   1  -3   2      280.79      265.34     15.93 o
   2  -3   2      854.91      837.23     29.85 o
   3  -3   2     2583.35     2872.56     58.11 o
   4  -3   2     1270.14     1211.62     53.10 o
   5  -3   2     1474.89     1400.03     56.61 o
   6  -3   2      556.99      520.41     33.84 o
   7  -3   2      146.12      131.56      5.63 o
   8  -3   2      111.22      125.37      6.52 o
   9  -3   2       66.85       71.50      3.42 o
  -9  -2   2       34.30       32.88      1.67 o
  -8  -2   2      249.25      262.85      7.90 o
  -7  -2   2      383.03      388.68      7.48 o
  -6  -2   2      400.48      386.51      7.24 o
  -5  -2   2      452.82      393.77     32.60 o
  -4  -2   2      842.87      851.00     43.67 o
  -3  -2   2      686.47      757.63     26.69 o
  -2  -2   2      841.21     1052.76     26.50 o
  -1  -2   2      751.62      801.61     16.94 o
   0  -2   2     8308.33     9667.73     76.92 o
   1  -2   2    16622.25    19080.03    116.17 o
   2  -2   2       18.97       23.59      7.82 o
   3  -2   2       43.55       34.62      7.01 o
   4  -2   2     2278.07     2182.76     67.49 o
   5  -2   2     2111.63     2060.40     73.22 o
   6  -2   2      776.39      714.35     23.66 o
   7  -2   2      259.43      254.79     10.65 o
   8  -2   2      146.84      157.36      5.76 o
   9  -2   2      111.25      120.02      3.65 o
  -9  -1   2        0.50        0.53      0.64 o
  -8  -1   2        1.73        5.26      2.99 o
  -7  -1   2       52.46       48.72      3.30 o
  -6  -1   2       43.82       42.45      2.70 o
  -5  -1   2      218.43      209.33     23.52 o
  -4  -1   2        2.32        6.64      4.16 o
  -3  -1   2      557.78      611.59     23.13 o
  -2  -1   2      659.96      614.94     10.51 o
  -1  -1   2        0.52       12.42      1.79 o
   0  -1   2       26.77       40.25      4.11 o
   1  -1   2      374.14      461.95     15.08 o
   2  -1   2       50.82       73.21      6.52 o
   3  -1   2      365.35      480.36     12.05 o
   4  -1   2      175.59      155.42     10.61 o
   5  -1   2       71.68       74.62     13.09 o
   6  -1   2       15.41       22.19      2.47 o
   7  -1   2       54.21       44.61      4.72 o
   8  -1   2        2.30        2.55      1.95 o
   9  -1   2        0.22        0.39      0.85 o
  -9   0   2       64.35       78.02      3.00 o
  -8   0   2      107.84      115.86      8.30 o
  -7   0   2      117.02      129.09     10.60 o
  -6   0   2      183.40      173.88     11.86 o
  -5   0   2      155.88      157.01     20.01 o
  -4   0   2      759.77      832.27     41.40 o
  -3   0   2      831.67      703.82     17.23 o
  -2   0   2      499.04      638.27     13.57 o
  -1   0   2      185.75      257.20      5.28 o
   0   0   2      916.02      929.10     16.63 o
   1   0   2       29.36       47.81      3.98 o
   2   0   2     2058.77     2173.77     27.94 o
   3   0   2     1372.28     1477.41     17.39 o
   4   0   2     1618.59     1622.66     31.91 o
   5   0   2     1364.04     1411.12     34.11 o
   6   0   2     1187.96     1116.24     25.32 o
   7   0   2      430.16      389.52      9.65 o
   8   0   2      131.94      125.15      7.39 o
  -9   1   2       88.98       93.35      3.10 o
  -8   1   2      166.94      184.81      8.45 o
  -7   1   2      272.43      281.50      8.22 o
  -6   1   2      428.76      385.12      7.61 o
  -5   1   2      951.77      976.14     49.59 o
  -4   1   2       25.91       35.87      8.59 o
  -3   1   2      541.72      540.43     16.48 o
  -2   1   2      260.29      361.89     31.07 o
  -1   1   2      240.67      185.45      7.55 o
   0   1   2      854.97      868.13     11.70 o
   1   1   2       12.95       10.55      1.93 o
   2   1   2     2914.73     2858.88     98.48 o
   3   1   2      993.54      888.89     19.98 o
   4   1   2      726.17      622.18     19.76 o
   5   1   2     1485.17     1505.03     35.16 o
   6   1   2     4543.88     4400.52     48.16 o
   7   1   2       46.68       44.57      3.32 o
   8   1   2      378.59      402.72     12.93 o
   9   1   2       35.07       41.98      3.64 o
  -8   2   2       49.58       43.59      2.49 o
  -7   2   2        6.42        8.19      2.47 o
  -6   2   2      181.48      162.95      5.33 o
  -5   2   2      227.58      210.37     23.02 o
  -4   2   2        8.33       12.40      5.98 o
  -3   2   2       13.60        9.97      2.61 o
  -2   2   2     1079.63     1069.87     40.44 o
  -1   2   2     1863.00     1878.17     25.74 o
   0   2   2      496.03      666.52     10.90 o
   1   2   2      272.73      210.72      9.47 o
   2   2   2      479.12      575.53     11.02 o
   3   2   2      117.40      140.10      7.91 o
   4   2   2      219.75      185.74     10.80 o
   5   2   2        6.97        8.28      2.99 o
   6   2   2      398.33      406.44     13.21 o
   7   2   2      104.43      107.33      5.06 o
   8   2   2       61.73       56.36      3.72 o
   9   2   2        0.65       -0.88      2.50 o
  -8   3   2       16.59       16.57      1.49 o
  -7   3   2       50.90       51.27      2.92 o
  -6   3   2       78.44       64.55      4.47 o
  -5   3   2       40.17       50.51      3.73 o
  -4   3   2      160.08      164.26     18.61 o
  -3   3   2      293.17      213.94     12.12 o
  -2   3   2      804.60      886.78     49.03 o
  -1   3   2      483.79      517.79     17.42 o
   0   3   2       30.77       68.95      7.29 o
   1   3   2      869.54      851.92     22.20 o
   2   3   2        3.36        3.58      0.89 o
   3   3   2      270.52      238.75     10.21 o
   4   3   2     1174.77     1312.90     67.88 o
   5   3   2      759.13      800.90     26.03 o
   6   3   2     1100.21     1138.77     18.80 o
   7   3   2      561.59      566.03     17.34 o
   8   3   2      158.85      163.35      6.00 o
   9   3   2       29.54       32.94      5.02 o
  -8   4   2       57.89       66.20      3.09 o
  -7   4   2      342.80      355.13      6.41 o
  -6   4   2      172.84      168.75      4.88 o
  -5   4   2      641.34      588.75     13.30 o
  -4   4   2      660.35      671.30     37.40 o
  -3   4   2     1092.91      997.29     23.33 o
  -2   4   2      460.41      394.38     15.92 o
  -1   4   2     1871.42     1697.48     28.54 o
   0   4   2     6398.09     6283.23     76.03 o
   1   4   2      321.69      269.28      9.17 o
   2   4   2      269.99      318.63      8.89 o
   3   4   2      143.43      150.65     14.42 o
   4   4   2      607.41      575.27     39.62 o
   5   4   2     1052.05     1086.30     30.53 o
   6   4   2     1136.84     1155.30     20.92 o
   7   4   2     1186.75     1219.84     25.69 o
   8   4   2      224.88      240.38      8.74 o
   9   4   2       55.43       56.42      3.64 o
  -8   5   2       45.26       52.59      3.55 o
  -7   5   2      148.20      150.11      4.34 o
  -6   5   2       53.19       55.96      2.85 o
  -5   5   2      649.82      632.49     12.10 o
  -4   5   2     1202.50     1145.03     19.44 o
  -3   5   2      776.27      692.72     21.02 o
  -2   5   2      602.85      517.36     19.56 o
  -1   5   2     2545.34     2387.56     55.62 o
   0   5   2      745.15      788.86     29.59 o
   1   5   2     1034.87     1056.32     19.51 o
   2   5   2       94.06       81.99      4.97 o
   3   5   2      709.41      713.36     50.88 o
   4   5   2       15.56       22.52      6.79 o
   5   5   2      148.10      160.44     17.71 o
   6   5   2      294.66      300.56     10.05 o
   7   5   2      241.36      246.22      8.93 o
   8   5   2      130.45      132.44      6.35 o
   9   5   2       97.37       97.62      4.46 o
  -7   6   2        0.07        1.09      0.83 o
  -6   6   2        0.08        1.63      1.04 o
  -5   6   2       43.91       38.42      2.69 o
  -4   6   2       62.37       56.30      2.66 o
  -3   6   2       44.81       36.14      6.61 o
  -2   6   2       44.04       32.99      4.78 o
  -1   6   2      269.11      241.69     19.74 o
   0   6   2       40.58       30.99      6.60 o
   1   6   2      410.32      464.05     22.90 o
   2   6   2      213.37      214.21     14.79 o
   3   6   2        8.37        2.56      1.63 o
   4   6   2      106.84      127.99     15.23 o
   5   6   2       20.12       24.25      7.53 o
   6   6   2       32.87       33.24      3.03 o
   7   6   2       18.32       18.61      2.94 o
   8   6   2        4.39        5.06      2.06 o
   9   6   2        1.93        4.25      0.93 o
  -7   7   2       38.27       45.39      3.22 o
  -6   7   2       68.05       74.32      3.42 o
  -5   7   2      320.71      319.19      7.07 o
  -4   7   2       13.75       12.95      1.84 o
  -3   7   2     1319.23     1353.05     12.93 o
  -2   7   2      227.07      199.56     23.50 o
  -1   7   2      690.13      590.13     40.62 o
   0   7   2      627.89      481.63     35.93 o
   1   7   2      822.84      750.11     40.97 o
   2   7   2        2.75        4.61      3.65 o
   3   7   2      201.76      179.46     17.94 o
   4   7   2       29.86       20.04      5.75 o
   5   7   2       21.70       28.04      6.21 o
   6   7   2      377.91      360.06      9.08 o
   7   7   2      191.14      202.29      6.64 o
   8   7   2      208.84      223.06      7.21 o
   9   7   2      153.40      149.45      5.78 o
  -5   8   2      140.87      143.97      4.49 o
  -4   8   2      265.80      285.87      6.00 o
  -3   8   2      882.54      878.76     10.75 o
  -2   8   2       88.28       75.24      4.79 o
  -1   8   2       68.22       70.60      4.69 o
   0   8   2      305.53      267.96     27.91 o
   1   8   2       85.72       62.42     13.14 o
   2   8   2        1.16       -3.67      3.55 o
   3   8   2        5.98        7.37      1.60 o
   4   8   2       51.89       49.01      6.20 o
   5   8   2       28.66       25.50      3.30 o
   6   8   2       90.07       93.49      4.66 o
   7   8   2      189.02      210.18      6.28 o
   8   8   2      242.21      248.29      9.29 o
  -6   9   2        1.37        0.95      0.89 o
  -5   9   2        1.94        3.51      1.98 o
  -4   9   2        9.14        9.60      1.94 o
  -3   9   2       12.51       13.71      2.59 o
  -2   9   2       39.38       39.95      3.92 o
  -1   9   2      113.13      116.33      5.89 o
   0   9   2       53.37       39.43      2.95 o
   1   9   2       43.28       38.74      2.60 o
   2   9   2        1.39        3.30      1.27 o
   3   9   2       22.07       20.33      3.11 o
   4   9   2       22.74       26.06      3.83 o
   5   9   2        0.50        1.45      1.80 o
   6   9   2        2.71        1.18      1.46 o
   7   9   2        0.15        0.42      1.49 o
   8   9   2        4.52        3.69      1.07 o
  -5  10   2       36.26       34.27      1.76 o
  -4  10   2      127.54      146.56      8.28 o
  -3  10   2       73.00       75.27      5.61 o
  -2  10   2      230.63      244.14      8.80 o
  -1  10   2      184.53      193.89      6.81 o
   0  10   2       88.38       86.06      3.84 o
   1  10   2       93.52       82.84      3.81 o
   2  10   2      199.44      204.50      6.54 o
   3  10   2       45.37       39.59      4.31 o
   4  10   2        5.16        5.69      2.33 o
   5  10   2       56.64       53.18      3.57 o
   6  10   2       10.84       10.64      1.82 o
   7  10   2      213.71      208.32      6.58 o
  -4  11   2       84.74       15.87     43.66 o
  -3  11   2      158.10      171.03      8.00 o
  -2  11   2      230.26      235.43      7.78 o
  -1  11   2       74.99       72.16      3.85 o
   0  11   2      120.30      119.71      5.02 o
   1  11   2       88.46       80.28      4.12 o
   2  11   2      388.48      384.66      7.62 o
   3  11   2       32.36       33.02      3.09 o
   4  11   2       31.12       30.41      2.89 o
   5  11   2       40.90       40.24      2.82 o
   6  11   2       42.66       35.67      2.33 o
   7  11   2       89.39       72.25      3.66 o
  -3  12   2       43.51       47.38      2.45 o
  -2  12   2       40.71       45.48      4.06 o
  -1  12   2       24.12       25.16      2.37 o
   0  12   2       18.32       20.81      2.55 o
   1  12   2       56.33       57.72      3.84 o
   2  12   2        6.61        7.70      1.53 o
   3  12   2        6.20        4.15      1.46 o
   4  12   2        0.39        0.58      1.19 o
   5  12   2        1.40        1.24      0.95 o
   6  12   2        1.89        2.01      1.41 o
  -2  13   2        2.71        2.82      0.93 o
  -1  13   2        1.02        2.26      1.29 o
   0  13   2       11.73       10.59      1.43 o
   1  13   2        8.33        8.32      1.39 o
   2  13   2       10.37       14.89      2.82 o
   3  13   2       25.67       25.46      3.21 o
   4  13   2        1.69        2.73      1.33 o
  -2 -12   3       99.39       96.60      4.63 o
  -1 -12   3       45.73       49.18      3.93 o
   0 -12   3       96.00      103.45      5.70 o
   1 -12   3       60.04       64.17      4.08 o
  -4 -11   3        7.78        9.00      2.25 o
  -3 -11   3       33.83       36.17      3.09 o
  -2 -11   3       10.12       11.56      1.65 o
  -1 -11   3       49.74       53.65      5.57 o
   0 -11   3       29.68       32.10      4.61 o
   1 -11   3       13.83       15.85      3.06 o
   2 -11   3       22.55       11.12     10.15 o
   3 -11   3       18.71       14.57      4.52 o
  -5 -10   3        7.69        7.32      2.34 o
  -4 -10   3       54.86       56.77      5.18 o
  -3 -10   3       24.71       25.54      2.54 o
  -2 -10   3       12.36       11.98      2.01 o
  -1 -10   3       50.64       49.80      4.13 o
   0 -10   3      133.55      142.15      6.91 o
   1 -10   3       70.52       73.13      6.98 o
   2 -10   3       37.20       42.25      3.51 o
   3 -10   3        1.60        1.58      1.17 o
   4 -10   3       59.77       65.63      3.27 o
  -6  -9   3       44.80       45.32      3.04 o
  -5  -9   3       82.52       80.09      6.66 o
  -4  -9   3      164.47      167.07      7.77 o
  -3  -9   3      187.51      178.95      6.55 o
  -2  -9   3      233.32      234.73      7.70 o
  -1  -9   3      321.23      313.23     10.59 o
   0  -9   3      338.97      341.36     11.48 o
   1  -9   3      182.10      196.05      7.42 o
   2  -9   3      173.54      197.93      7.90 o
   3  -9   3       49.79       41.84      3.68 o
   4  -9   3        0.63       -0.33      1.34 o
   5  -9   3        0.25        0.09      1.82 o
  -7  -8   3        0.67       -0.80      1.11 o
  -6  -8   3       12.61       11.75      2.22 o
  -5  -8   3       33.43       35.95      3.35 o
  -4  -8   3       87.42       94.07      4.64 o
  -3  -8   3       48.68       45.02      3.63 o
  -2  -8   3      299.27      280.50     17.85 o
  -1  -8   3      169.03      155.65      8.89 o
   0  -8   3       33.76       30.86      2.98 o
   1  -8   3       77.41       77.03      4.19 o
   2  -8   3        9.02        8.63      2.17 o
   3  -8   3       35.71       37.12      3.70 o
   4  -8   3       17.70       17.84      2.58 o
   5  -8   3        6.05        3.78      1.49 o
   6  -8   3        2.62        1.00      1.38 o
  -7  -7   3        8.50        7.99      2.18 o
  -6  -7   3       19.15       21.21      2.60 o
  -5  -7   3        0.14       -0.44      1.18 o
  -4  -7   3        9.46       11.37      2.16 o
  -3  -7   3       15.09       13.62      2.26 o
  -2  -7   3        1.04        0.24      1.54 o
  -1  -7   3      117.91      115.35      5.62 o
   0  -7   3      243.36      228.79     10.92 o
   1  -7   3      744.58      835.69     14.39 o
   2  -7   3       82.09       92.56      6.53 o
   3  -7   3       14.36       13.95      3.57 o
   4  -7   3       16.18       16.53      2.58 o
   5  -7   3        4.16        3.44      1.17 o
   6  -7   3        0.14        0.45      0.95 o
   7  -7   3       16.48       11.87      1.65 o
  -8  -6   3        1.35        1.28      1.12 o
  -7  -6   3        2.81        4.60      2.33 o
  -6  -6   3        4.70        3.97      1.36 o
  -5  -6   3        6.85        6.04      1.45 o
  -4  -6   3      205.42      180.09      5.24 o
  -3  -6   3      343.27      331.49      7.78 o
  -2  -6   3      811.64      952.81     36.15 o
  -1  -6   3      629.24      672.74     32.91 o
   0  -6   3     1023.99     1200.35     46.80 o
   1  -6   3      727.47      795.33     40.20 o
   2  -6   3      573.29      572.97     35.37 o
   3  -6   3      589.40      654.59     16.59 o
   4  -6   3      148.95      138.37      8.43 o
   5  -6   3       43.30       40.98      3.61 o
   6  -6   3        1.31        3.54      2.02 o
   7  -6   3        0.12       -0.25      0.86 o
  -8  -5   3       78.68       89.24      5.26 o
  -7  -5   3        0.67        0.89      1.15 o
  -6  -5   3      106.56      118.54      4.04 o
  -5  -5   3      127.14      125.71      4.49 o
  -4  -5   3      107.22      107.05      4.18 o
  -3  -5   3      592.24      493.21     39.86 o
  -2  -5   3      236.75      258.49     17.29 o
  -1  -5   3     1296.32     1495.69     44.83 o
   0  -5   3     1149.24     1319.57     44.51 o
   1  -5   3      802.85      859.03     37.99 o
   2  -5   3      528.40      568.98     32.75 o
   3  -5   3     1736.24     1830.81     59.20 o
   4  -5   3      489.86      509.55     14.91 o
   5  -5   3      164.23      154.62      5.84 o
   6  -5   3       12.88       11.55      1.90 o
   7  -5   3        0.46       -0.61      1.44 o
   8  -5   3        3.78        4.11      1.27 o
  -8  -4   3       43.51       46.53      3.68 o
  -7  -4   3       13.01       13.02      1.47 o
  -6  -4   3      254.71      272.13      6.97 o
  -5  -4   3      717.58      783.25     33.55 o
  -4  -4   3       30.66       39.21      8.26 o
  -3  -4   3       46.23       58.48     12.65 o
  -2  -4   3      172.56      195.94     13.58 o
  -1  -4   3     1400.16     1451.49     39.60 o
   0  -4   3      100.82      141.08     13.44 o
   1  -4   3        7.50        7.66      3.49 o
   2  -4   3        6.98        5.82      3.08 o
   3  -4   3      603.19      666.02     32.59 o
   4  -4   3       13.68       21.99      5.94 o
   5  -4   3       77.98       81.26      4.02 o
   6  -4   3        3.87        4.26      1.51 o
   7  -4   3        5.47        5.92      1.51 o
   8  -4   3        5.69        6.20      1.72 o
  -8  -3   3       11.27        3.29      3.53 o
  -7  -3   3        2.46        1.44      1.19 o
  -6  -3   3       11.72       10.51      1.43 o
  -5  -3   3       12.94       11.57      2.45 o
  -4  -3   3       54.82       42.50      8.25 o
  -3  -3   3      234.30      185.94     15.07 o
  -2  -3   3      180.02      169.48     11.22 o
  -1  -3   3      120.44       96.56      9.08 o
   0  -3   3      392.68      379.50     19.12 o
   1  -3   3      102.45      101.61     10.76 o
   2  -3   3     1571.24     1655.88     44.13 o
   3  -3   3     1452.82     1489.82     42.92 o
   4  -3   3      635.90      643.19     27.84 o
   5  -3   3      373.56      372.72      8.09 o
   6  -3   3       18.56       17.71      2.22 o
   7  -3   3        7.35        7.68      1.64 o
   8  -3   3        0.43        0.51      1.12 o
   9  -3   3        8.98       10.82      1.48 o
  -8  -2   3       86.62      101.10      4.73 o
  -7  -2   3       53.13       50.16      2.94 o
  -6  -2   3       14.34       12.95      1.70 o
  -5  -2   3        0.98        3.85      1.25 o
  -4  -2   3       96.34       59.16     12.29 o
  -3  -2   3      887.03      801.43     36.68 o
  -2  -2   3      231.41      177.89      8.85 o
  -1  -2   3      603.03      541.00     18.66 o
   0  -2   3     4687.55     4995.90     60.31 o
   1  -2   3     4726.37     5230.95     65.96 o
   2  -2   3     2858.16     2884.31     51.25 o
   3  -2   3     1232.29     1361.66     23.13 o
   4  -2   3     3363.30     3732.57     58.65 o
   5  -2   3      621.58      592.77     40.32 o
   6  -2   3       25.14       26.68      2.41 o
   7  -2   3       38.58       39.49      3.54 o
   8  -2   3        4.97        5.52      1.71 o
   9  -2   3        0.28       -0.06      0.96 o
  -8  -1   3        1.21       -0.66      1.25 o
  -7  -1   3       17.99       17.24      2.62 o
  -6  -1   3       14.51       13.71      1.66 o
  -5  -1   3        9.44        7.94      1.73 o
  -4  -1   3      368.87      354.55     29.36 o
  -3  -1   3      632.95      617.79     24.62 o
  -2  -1   3        3.46        6.38      1.37 o
  -1  -1   3       46.97       31.45      3.52 o
   1  -1   3     5757.72     7233.72     66.95 o
   2  -1   3       21.72       17.66      3.63 o
   3  -1   3      172.01      262.51     29.41 o
   4  -1   3       92.01       85.48     11.74 o
   5  -1   3        6.76       20.62      4.89 o
   6  -1   3        1.88        0.33      1.20 o
   7  -1   3       35.63       40.20      4.45 o
   8  -1   3        4.11        5.50      2.07 o
   9  -1   3        3.21        3.07      0.99 o
  -8   0   3       63.51       71.37      3.12 o
  -7   0   3        7.65        6.90      1.58 o
  -6   0   3       16.11       15.41      2.03 o
  -5   0   3        9.40       12.21      6.81 o
  -4   0   3      150.03      188.14     20.97 o
  -3   0   3      254.60      228.71     11.92 o
  -2   0   3       22.19       34.01      3.54 o
  -1   0   3      570.21      652.13     11.05 o
   0   0   3     2519.12     2360.05     33.05 o
   1   0   3     4501.66     4645.53     48.05 o
   2   0   3     2630.97     2962.08     39.99 o
   3   0   3     5841.33     6229.28    104.78 o
   4   0   3     2296.77     2348.59     56.63 o
   5   0   3      715.70      687.09     23.91 o
   6   0   3       46.39       49.96      4.59 o
   7   0   3       98.47       99.03      4.94 o
   8   0   3        0.52       -0.75      1.80 o
   9   0   3        0.43        1.26      0.57 o
  -8   1   3      189.00      206.04      5.01 o
  -7   1   3       86.09      105.40      5.80 o
  -6   1   3       87.21       85.37      4.27 o
  -5   1   3       99.25       82.93      7.20 o
  -4   1   3       10.84       15.61      6.32 o
  -3   1   3       32.99       52.96      5.77 o
  -2   1   3     3958.81     4027.11     45.86 o
  -1   1   3     2106.51     2154.03     28.32 o
   0   1   3     2734.08     2451.81     19.94 o
   1   1   3    13555.40    12623.86     76.32 o
   2   1   3    10013.34     8950.85     65.84 o
   3   1   3      907.74      902.66     29.02 o
   4   1   3     3145.99     3150.93     45.19 o
   5   1   3     1478.00     1518.10     35.70 o
   6   1   3     1308.37     1250.36     19.66 o
   7   1   3        8.60        7.11      2.66 o
   8   1   3      123.22      121.22      7.31 o
   9   1   3        9.79       12.53      2.34 o
  -8   2   3       94.28       91.75      4.05 o
  -7   2   3      126.89      122.23      3.84 o
  -6   2   3      332.27      293.16      9.09 o
  -5   2   3      201.00      187.73      6.72 o
  -4   2   3        8.76        7.05      4.20 o
  -3   2   3      925.78     1033.94     42.57 o
  -2   2   3      399.85      461.87     17.21 o
  -1   2   3      399.46      356.18     12.25 o
   0   2   3     6179.02     6556.02    292.31 o
   1   2   3      906.86     1080.82     23.36 o
   2   2   3     1630.35     1323.88     17.02 o
   3   2   3     2424.95     3225.21     26.20 o
   4   2   3     2027.85     2398.22    123.75 o
   5   2   3      793.43      713.07     24.16 o
   6   2   3       94.35       86.69      5.29 o
   7   2   3      356.57      373.33     14.28 o
   8   2   3        9.61       12.23      2.07 o
   9   2   3        2.95        4.31      1.56 o
  -8   3   3        0.03        0.66      1.05 o
  -7   3   3       21.60       24.78      1.84 o
  -6   3   3       15.79       14.24      2.05 o
  -5   3   3       50.14       45.60      3.60 o
  -4   3   3       22.85       32.97      8.37 o
  -3   3   3      254.08      244.89     14.88 o
  -2   3   3       27.98       16.77      3.28 o
  -1   3   3      278.79      271.37     11.23 o
   0   3   3      231.36      269.73      9.78 o
   1   3   3       28.13       30.04      4.79 o
   2   3   3       92.01       80.70      8.56 o
   3   3   3        2.69        6.34      1.22 o
   4   3   3      112.13       98.19      7.81 o
   5   3   3       55.40       52.25      6.92 o
   6   3   3        1.55        3.91      2.09 o
   7   3   3        1.44        5.94      2.93 o
   8   3   3       29.14       28.03      2.83 o
   9   3   3        0.21       -0.04      0.44 o
  -8   4   3       60.30       64.70      4.12 o
  -7   4   3      207.60      214.28      5.60 o
  -6   4   3       69.06       75.85      3.33 o
  -5   4   3      163.13      142.88      5.06 o
  -4   4   3      145.78      123.84     16.18 o
  -3   4   3       82.63       82.47      8.10 o
  -2   4   3      112.75       81.59      7.50 o
  -1   4   3       12.73        6.64      1.92 o
   0   4   3      388.65      288.76      9.23 o
   1   4   3       22.40       20.51     15.78 o
   2   4   3      359.88      263.19     10.25 o
   3   4   3     1581.86     1473.83     40.51 o
   4   4   3       70.27       45.73      8.65 o
   5   4   3     1314.14     1217.80     46.32 o
   6   4   3     1224.47     1232.30     21.98 o
   7   4   3      429.81      409.86     15.03 o
   8   4   3       44.97       43.06      3.15 o
   9   4   3       38.29       43.98      3.32 o
  -8   5   3       70.20       60.51      3.32 o
  -7   5   3      140.02      146.90      3.54 o
  -6   5   3      185.38      174.46      4.84 o
  -5   5   3      436.27      397.63      8.17 o
  -4   5   3       52.42       57.17      2.99 o
  -3   5   3       60.13       51.89      5.89 o
  -2   5   3      102.36      102.98     16.50 o
  -1   5   3      685.98      809.47     21.27 o
   0   5   3     1239.97     1226.25     39.10 o
   1   5   3       36.25       23.18      3.29 o
   2   5   3      966.33      945.57     28.93 o
   3   5   3      186.51      137.74     13.14 o
   4   5   3      537.83      474.28     27.30 o
   5   5   3     1253.93     1220.71     47.96 o
   6   5   3      787.88      831.63     18.47 o
   7   5   3      448.99      470.29     12.29 o
   8   5   3       53.56       57.74      4.35 o
   9   5   3      135.53      165.92      7.10 o
  -7   6   3        0.82        2.61      1.11 o
  -6   6   3        8.82        9.07      1.41 o
  -5   6   3       35.34       33.98      2.97 o
  -4   6   3       14.49       19.61      2.06 o
  -3   6   3       36.17       33.85      3.62 o
  -2   6   3       62.50       43.45      8.95 o
  -1   6   3        3.87        4.61      3.14 o
   0   6   3       78.64       70.67     10.23 o
   1   6   3        0.56        1.40      1.90 o
   2   6   3      434.41      436.12     14.83 o
   3   6   3      220.24      205.20     16.58 o
   4   6   3       15.02       11.67      4.84 o
   5   6   3        5.24        1.82      2.40 o
   6   6   3        7.03        7.68      1.84 o
   7   6   3        0.72        1.08      1.85 o
   8   6   3        0.12        1.48      3.45 o
   9   6   3        6.52        1.05      1.83 o
  -7   7   3       98.79      108.89      4.47 o
  -6   7   3      102.15      119.38      4.24 o
  -5   7   3       95.68       92.65      4.82 o
  -4   7   3        6.30        5.39      1.48 o
  -3   7   3      154.83      150.93      4.30 o
  -2   7   3        1.83       -4.10      2.62 o
  -1   7   3       46.09       44.30      9.42 o
   0   7   3       18.12       21.41      6.36 o
   1   7   3       76.22       74.97     10.43 o
   2   7   3      416.34      416.13     22.72 o
   3   7   3      694.00      577.11     33.53 o
   4   7   3      879.79      894.40     39.73 o
   5   7   3      680.65      638.97     14.14 o
   6   7   3      718.35      685.44     15.46 o
   7   7   3      373.86      412.72      9.44 o
   8   7   3      118.35       34.69     58.93 o
   9   7   3       31.94       25.37      5.75 o
  -6   8   3       77.96       78.26      5.51 o
  -4   8   3      480.80      477.74      8.78 o
  -3   8   3       58.12       61.20      3.00 o
  -2   8   3       10.08       11.21      2.19 o
  -1   8   3       40.21       37.74      3.35 o
   0   8   3       16.27        7.71      6.10 o
   1   8   3      598.61      479.61     37.01 o
   2   8   3     1596.93     1350.22     58.03 o
   3   8   3      505.14      464.44     12.11 o
   4   8   3     1016.66      970.07     17.88 o
   5   8   3      808.95      773.08     26.99 o
   6   8   3      205.72      225.31      7.15 o
   7   8   3      702.95      717.66     14.71 o
   8   8   3      144.48      164.64      7.94 o
  -6   9   3       18.63       16.00      1.67 o
  -5   9   3       26.97       28.22      2.77 o
  -4   9   3       81.38       84.19      6.20 o
  -3   9   3        1.28        3.90      1.82 o
  -2   9   3       10.84       10.08      2.44 o
  -1   9   3       62.54       63.12      4.71 o
   0   9   3       62.16       64.07      3.20 o
   1   9   3      122.78      117.54      4.22 o
   2   9   3       16.64       13.79      2.42 o
   3   9   3      581.46      560.28     18.11 o
   4   9   3       30.94       28.19      2.99 o
   5   9   3        5.48        5.05      4.34 o
   6   9   3       21.12       21.05      2.43 o
   7   9   3       94.95       99.58      5.21 o
   8   9   3        5.25        4.86      1.66 o
  -5  10   3        4.28        2.92      0.90 o
  -4  10   3        0.94        1.42      1.10 o
  -3  10   3        7.85        9.14      1.76 o
  -2  10   3       14.22       13.79      2.51 o
  -1  10   3       25.81       22.84      3.16 o
   0  10   3        4.16        2.83      1.26 o
   1  10   3       13.41       12.16      1.66 o
   2  10   3       40.09       30.37      2.43 o
   3  10   3      302.83      298.77      8.76 o
   4  10   3        7.38        4.83      1.75 o
   5  10   3       80.22       74.14      5.59 o
   6  10   3       75.69       74.01      3.82 o
   7  10   3       81.95       72.55      3.35 o
   8  10   3       44.40       34.90      2.62 o
  -4  11   3       72.24       70.85      3.77 o
  -3  11   3       52.08       53.66      4.49 o
  -2  11   3       63.30       56.70      5.37 o
  -1  11   3       11.55        9.02      2.97 o
   0  11   3       70.84       70.95      4.62 o
   1  11   3        7.71        8.17      1.81 o
   2  11   3       47.53       44.31      2.80 o
   3  11   3       29.71       29.02      2.96 o
   4  11   3       60.60       57.80      3.88 o
   5  11   3      104.45       92.11      4.24 o
   6  11   3      121.61      122.76      4.23 o
   7  11   3      133.90      125.33      3.93 o
  -3  12   3       64.76       62.19      6.49 o
  -2  12   3       32.49       32.11      3.50 o
  -1  12   3       15.56       18.99      3.18 o
   0  12   3        9.38       11.88      3.01 o
   1  12   3        7.83        7.45      1.92 o
   2  12   3        4.78        6.28      1.55 o
   3  12   3        1.56        2.16      1.48 o
   4  12   3       57.24       60.88      4.47 o
   5  12   3       19.10       20.69      1.85 o
   6  12   3       22.52       17.99      2.30 o
  -1  13   3        0.15        0.01      1.15 o
   0  13   3        3.42        3.81      1.63 o
   1  13   3        0.85        2.61      1.77 o
   2  13   3        1.15        2.51      1.15 o
   3  13   3        0.21        1.86      0.88 o
   4  13   3        0.35        0.00      0.82 o
   5  13   3        2.57        0.71      1.12 o
  -3 -11   4       20.28       20.13      2.59 o
  -2 -11   4        4.12        1.70      2.30 o
  -1 -11   4        0.81        3.24      1.33 o
   0 -11   4        1.34        0.68      1.09 o
   1 -11   4        0.36        0.94      2.36 o
   2 -11   4        0.09       -1.18      2.12 o
  -5 -10   4       12.97       12.69      2.13 o
  -4 -10   4       18.05       19.82      3.17 o
  -3 -10   4       10.70        9.93      2.10 o
  -2 -10   4       11.95       10.05      1.79 o
  -1 -10   4        6.08        5.42      1.49 o
   0 -10   4       36.22       33.37      3.29 o
   1 -10   4       30.81       29.37      2.96 o
   2 -10   4        1.81        0.88      1.16 o
   3 -10   4        0.37        0.74      0.84 o
   4 -10   4        2.52        3.17      2.46 o
  -5  -9   4      226.66      226.80      9.91 o
  -4  -9   4      172.92      187.39     11.49 o
  -3  -9   4      133.61      137.50      7.05 o
  -2  -9   4       53.93       51.78      3.68 o
  -1  -9   4      121.51      112.08      6.27 o
   0  -9   4       72.20       75.30      5.59 o
   1  -9   4        2.92        5.33      2.14 o
   2  -9   4        0.12        2.39      1.63 o
   3  -9   4        6.55        4.57      1.48 o
   4  -9   4       76.10       79.60      4.19 o
   5  -9   4       28.78       28.96      2.06 o
  -6  -8   4      156.16       35.67     83.76 o
  -5  -8   4      236.29       51.45    125.85 o
  -4  -8   4      146.39      148.92      7.53 o
  -3  -8   4      211.21      200.57      8.91 o
  -2  -8   4      240.15      233.85      9.56 o
  -1  -8   4       54.53       52.25      4.60 o
   0  -8   4       31.87       25.90      3.33 o
   1  -8   4       13.73       12.83      5.57 o
   2  -8   4        0.04        1.40      1.66 o
   3  -8   4       24.06       28.26      3.59 o
   4  -8   4       50.78       49.08      3.82 o
   5  -8   4       57.94       59.78      5.83 o
   6  -8   4       18.74       15.75      2.09 o
  -7  -7   4        9.49        9.34      1.84 o
  -6  -7   4       31.23       29.30      2.76 o
  -5  -7   4        0.47        1.42      1.23 o
  -4  -7   4        4.41        4.82      1.53 o
  -3  -7   4      302.77      279.79      7.76 o
  -2  -7   4        0.59        3.11      1.54 o
  -1  -7   4      166.44      147.56      6.42 o
   0  -7   4        4.84        4.29      2.44 o
   1  -7   4       13.55       11.66      3.60 o
   2  -7   4       10.22       15.32      2.49 o
   3  -7   4        0.01        0.66      2.05 o
   4  -7   4        0.03       -0.16      1.91 o
   5  -7   4        1.39        1.69      1.39 o
   6  -7   4       15.68        3.97      7.97 o
  -7  -6   4        2.10        2.53      1.66 o
  -6  -6   4      121.09      115.32      4.70 o
  -5  -6   4       12.06       12.53      1.63 o
  -4  -6   4      265.03      266.55      6.18 o
  -3  -6   4       21.65       18.49      2.62 o
  -2  -6   4      119.57      121.63      5.07 o
  -1  -6   4       93.19       86.38      6.69 o
   0  -6   4      412.36      408.71     26.81 o
   1  -6   4      264.88      286.61     23.76 o
   2  -6   4       35.12       36.68      3.09 o
   3  -6   4       14.75       16.32      4.67 o
   4  -6   4        1.59       -1.04      2.31 o
   5  -6   4       26.16       26.80      3.96 o
   6  -6   4       50.26       31.52     14.32 o
   7  -6   4       19.56       16.42      1.52 o
  -7  -5   4       43.17       45.58      3.51 o
  -6  -5   4       60.43       63.40      2.99 o
  -5  -5   4      411.65      402.71      7.08 o
  -4  -5   4      535.30      522.62      8.06 o
  -3  -5   4      795.24      791.49     10.18 o
  -2  -5   4      968.19     1083.29     36.92 o
  -1  -5   4     1122.47     1223.18     41.18 o
   0  -5   4      197.07      188.90     16.88 o
   1  -5   4      130.87      132.15     15.10 o
   2  -5   4      169.64      180.61     18.26 o
   3  -5   4       48.35       52.22      4.28 o
   4  -5   4        0.62        3.36      2.29 o
   5  -5   4        2.29        3.75      2.29 o
   6  -5   4        7.73        7.91      1.45 o
   7  -5   4       23.50       25.83      3.29 o
   8  -5   4       33.49       30.94      2.32 o
  -8  -4   4        1.85       18.02      2.79 o
  -7  -4   4        4.29        5.38      1.37 o
  -6  -4   4      186.73      207.01      5.26 o
  -5  -4   4      115.58      121.14      6.48 o
  -4  -4   4      243.69      227.03      5.60 o
  -3  -4   4      327.56      291.42     30.26 o
  -2  -4   4      830.78      962.75     32.03 o
  -1  -4   4      420.43      489.74     23.89 o
   0  -4   4      183.06      204.91     16.10 o
   1  -4   4      589.72      736.66     32.23 o
   2  -4   4        4.90       -0.56      2.32 o
   3  -4   4       62.09       56.77      9.89 o
   4  -4   4      348.00      365.47     10.79 o
   5  -4   4        1.74        4.07      1.49 o
   6  -4   4        0.97        2.25      1.58 o
   7  -4   4        1.67        3.26      1.38 o
   8  -4   4        1.71        1.85      0.86 o
  -8  -3   4        5.44        5.42      1.92 o
  -7  -3   4       76.55       79.13      3.49 o
  -6  -3   4       59.50       56.59      3.32 o
  -5  -3   4      202.91      188.91      5.58 o
  -4  -3   4      154.50      154.22      7.36 o
  -3  -3   4      761.99      693.37     43.37 o
  -2  -3   4      514.08      529.13     22.00 o
  -1  -3   4      334.21      355.45     18.71 o
   0  -3   4      525.50      495.78     22.73 o
   1  -3   4      840.35      850.43     31.57 o
   2  -3   4      108.30      114.57     11.99 o
   3  -3   4      193.06      199.93     16.43 o
   4  -3   4      177.97      178.66     15.76 o
   5  -3   4       75.77       68.30      3.57 o
   6  -3   4        7.18        7.86      1.58 o
   7  -3   4       33.88       31.02      2.87 o
   8  -3   4       48.30       48.36      2.82 o
  -8  -2   4        7.21        0.08      0.87 o
  -7  -2   4       89.34       85.95      3.64 o
  -6  -2   4      180.88      175.02      6.32 o
  -5  -2   4      967.48      940.82     12.26 o
  -4  -2   4     1971.73     1729.17     70.87 o
  -3  -2   4     3235.36     2998.70     60.93 o
  -2  -2   4     4157.16     4143.91    163.12 o
  -1  -2   4     1967.51     2093.31     41.29 o
   0  -2   4     1277.17     1341.23     34.60 o
   1  -2   4      420.51      376.71     18.93 o
   2  -2   4      578.43      560.46     24.00 o
   3  -2   4      466.55      508.55     15.74 o
   4  -2   4      197.33      243.29     16.45 o
   5  -2   4        6.50        6.65      2.62 o
   6  -2   4       18.57       19.05      2.20 o
   7  -2   4      135.63      130.52      6.16 o
   8  -2   4      113.75      120.21      6.01 o
   9  -2   4      133.68      134.21      5.29 o
  -8  -1   4        8.59        2.32      3.63 o
  -7  -1   4       29.03       33.54      2.43 o
  -6  -1   4      192.69      207.34      6.80 o
  -5  -1   4      462.25      512.22     13.29 o
  -4  -1   4     2118.91     2181.35     77.24 o
  -3  -1   4      115.39      135.74     12.40 o
  -2  -1   4     2196.54     2319.80     24.13 o
  -1  -1   4      866.48      914.84     25.15 o
   0  -1   4     2392.57     2542.49     43.26 o
   1  -1   4      185.06      166.35     11.61 o
   2  -1   4     1145.29     1061.92     30.26 o
   3  -1   4      177.09      140.26     11.30 o
   4  -1   4       61.11       47.00      4.97 o
   5  -1   4       94.15       61.50     13.02 o
   6  -1   4        2.54        4.10      1.80 o
   7  -1   4      551.72      538.25     19.96 o
   8  -1   4        2.62        1.65      1.90 o
   9  -1   4       62.00       69.68      4.47 o
  -8   0   4        2.27       -1.03      0.51 o
  -7   0   4        0.18        1.46      1.25 o
  -6   0   4        4.43        3.57      1.45 o
  -5   0   4        2.51        2.74      1.30 o
  -4   0   4       11.90       14.43      6.40 o
  -3   0   4     1174.10     1218.34     29.07 o
  -2   0   4       37.25       51.09      4.61 o
  -1   0   4       36.85       21.01      2.43 o
   0   0   4       92.54       58.37      6.10 o
   1   0   4       22.57       42.19      5.48 o
   2   0   4     1536.07     1670.70     35.13 o
   3   0   4      895.25      996.18     27.61 o
   4   0   4       93.64       85.29      5.65 o
   5   0   4      259.98      268.39     15.46 o
   6   0   4        0.71        1.42      1.86 o
   7   0   4      181.11      178.88      8.52 o
   8   0   4      119.66      113.66      7.01 o
   9   0   4       15.89       17.32      1.87 o
  -8   1   4        9.67        8.34      1.37 o
  -7   1   4       12.27       12.52      1.75 o
  -6   1   4       93.49      103.05     10.02 o
  -5   1   4      226.47      195.58      6.40 o
  -4   1   4      427.24      403.65     30.90 o
  -3   1   4     1222.81     1196.97     39.44 o
  -2   1   4      760.70      684.33     20.41 o
  -1   1   4     1118.70     1020.72     21.71 o
   0   1   4     1078.69      910.12     16.73 o
   1   1   4      197.92      160.12     10.08 o
   2   1   4     1996.96     1776.29     34.08 o
   3   1   4     1856.62     1649.83     33.93 o
   4   1   4      496.10      566.68     19.98 o
   5   1   4      124.55      116.31     10.28 o
   6   1   4        9.07       10.47      2.45 o
   7   1   4       46.38       43.95      5.18 o
   8   1   4       55.95       51.88      5.04 o
   9   1   4       61.31       68.59      4.76 o
  -8   2   4        4.48        4.11      1.73 o
  -7   2   4       43.01       36.61      2.62 o
  -6   2   4       53.60       52.34      2.68 o
  -5   2   4        4.41        4.49      1.33 o
  -4   2   4      120.42      101.62     15.22 o
  -3   2   4      369.16      392.17     17.38 o
  -2   2   4      615.51      581.08     19.34 o
  -1   2   4      962.84      997.04     56.28 o
   0   2   4     2524.70     2416.18     79.78 o
   1   2   4     5506.04     5782.82     60.03 o
   2   2   4      589.29      582.16     18.37 o
   3   2   4      600.26      563.19     13.81 o
   4   2   4      644.64      587.91     19.57 o
   5   2   4      593.96      609.63     22.65 o
   6   2   4       34.89       38.26      3.80 o
   7   2   4       90.18       87.23     11.04 o
   8   2   4       81.93       85.87      4.63 o
   9   2   4        4.73        6.15      1.84 o
  -8   3   4        0.31        1.13      0.86 o
  -7   3   4       53.54       45.99      2.82 o
  -6   3   4        2.28        4.05      1.08 o
  -5   3   4      139.71      132.29      4.81 o
  -4   3   4       17.09       20.41      6.59 o
  -3   3   4       28.98       30.01      5.06 o
  -2   3   4       19.82       13.10      3.18 o
  -1   3   4      152.11      154.72      8.94 o
   0   3   4     2554.87     2763.73     71.62 o
   1   3   4      902.15     1021.40     28.98 o
   2   3   4       44.66       54.33      6.40 o
   3   3   4      214.92      254.12     15.33 o
   4   3   4      329.69      410.64     24.73 o
   5   3   4      602.13      579.53     31.86 o
   6   3   4       85.57       69.29      5.37 o
   7   3   4        1.05        1.68      2.59 o
   8   3   4        0.80        0.90      1.46 o
   9   3   4       25.80       24.79      2.42 o
  -8   4   4       18.51       16.35      1.85 o
  -7   4   4        1.17        1.31      0.98 o
  -6   4   4       32.96       33.56      2.03 o
  -5   4   4      107.63      101.20      3.91 o
  -4   4   4       18.41       16.48      1.72 o
  -3   4   4       97.94       87.38      8.76 o
  -2   4   4      531.49      497.82     18.55 o
  -1   4   4      913.16      796.85     37.47 o
   0   4   4      422.47      469.24     23.07 o
   1   4   4      354.84      312.74     17.80 o
   2   4   4      259.17      253.33     15.07 o
   3   4   4      582.91      663.41     57.05 o
   4   4   4      231.86      253.67     19.86 o
   5   4   4       13.77       12.42      5.37 o
   6   4   4       86.40       73.55      5.79 o
   7   4   4        2.43        6.86      2.67 o
   8   4   4        6.23        6.71      1.92 o
   9   4   4       16.03       18.10      2.28 o
  -7   5   4       12.40       13.00      1.68 o
  -6   5   4        7.19        6.98      1.15 o
  -5   5   4        0.92        2.27      1.19 o
  -4   5   4      371.94      354.54      7.61 o
  -3   5   4      132.34       90.35     13.06 o
  -2   5   4     1621.46     1572.08     52.53 o
  -1   5   4     2565.66     2639.94     63.42 o
   0   5   4     2287.05     2454.50     57.22 o
   1   5   4     2711.86     2749.97     57.17 o
   2   5   4     2169.95     2373.54     35.37 o
   3   5   4      804.22      779.17     32.19 o
   4   5   4      464.69      467.21     27.53 o
   5   5   4      850.95      822.30     40.35 o
   6   5   4      394.83      399.19     11.65 o
   7   5   4        7.17       10.16      3.15 o
   8   5   4        4.43        4.44      1.90 o
   9   5   4        2.87        1.84      1.20 o
  -7   6   4        8.08        8.94      1.34 o
  -6   6   4        1.03        0.07      1.26 o
  -5   6   4        7.94        9.30      1.56 o
  -4   6   4       69.54       60.56      3.45 o
  -3   6   4      207.45      227.29      6.33 o
  -2   6   4      996.71      970.62     42.79 o
  -1   6   4      723.75      675.61     34.61 o
   0   6   4       35.92       18.92      5.75 o
   1   6   4     3026.09     3407.64     68.51 o
   2   6   4      329.20      296.17     17.61 o
   3   6   4      186.61      150.10     14.75 o
   4   6   4        6.64        5.03      3.15 o
   5   6   4       72.42       69.64      6.73 o
   6   6   4       28.12       29.60      3.57 o
   7   6   4        8.38        9.95      2.25 o
   8   6   4       21.69       28.00      3.01 o
   9   6   4       33.43        6.03     15.89 o
  -7   7   4       20.75       16.45      1.56 o
  -6   7   4       10.81       10.63      1.54 o
  -5   7   4        0.92        5.11      2.46 o
  -4   7   4        5.25        7.93      2.03 o
  -3   7   4       12.94       11.59      1.76 o
  -2   7   4       11.51       11.58      1.33 o
  -1   7   4      260.12      233.83     20.89 o
   0   7   4      348.87      357.13     25.18 o
   1   7   4       25.43       35.25      7.71 o
   2   7   4       77.73       78.93     10.37 o
   3   7   4      427.43      416.73     24.72 o
   4   7   4      514.99      452.03     27.77 o
   5   7   4      301.03      279.65      9.42 o
   6   7   4      306.73      287.97     10.26 o
   7   7   4      178.71      170.45      7.61 o
   8   7   4       39.33       47.62      4.93 o
   9   7   4        0.08       -1.02      1.28 o
  -6   8   4       45.63       51.80      2.86 o
  -5   8   4        0.32       -0.45      2.00 o
  -4   8   4        7.73        9.12      2.10 o
  -3   8   4      247.68      266.77      8.55 o
  -2   8   4       52.13       53.69      3.81 o
  -1   8   4      562.42      563.09     13.40 o
   0   8   4      715.53      766.85     38.28 o
   1   8   4     1193.18     1338.76     48.15 o
   2   8   4      731.31      815.81     35.36 o
   3   8   4     1960.52     1873.54     23.54 o
   4   8   4      506.24      497.83     11.03 o
   5   8   4     1004.79      928.82     19.21 o
   6   8   4      251.76      269.80      9.84 o
   7   8   4      275.72      272.41      7.90 o
   8   8   4        0.63        1.99      2.16 o
   9   8   4        2.02        2.89      1.13 o
  -5   9   4        4.78        4.49      1.39 o
  -4   9   4        1.09        2.52      1.35 o
  -3   9   4        0.40        1.62      1.58 o
  -2   9   4       36.47       39.70      2.76 o
  -1   9   4      209.62      217.63     11.33 o
   0   9   4      104.21       90.63      5.20 o
   1   9   4      555.60      525.75     13.81 o
   2   9   4      264.12      248.03      6.30 o
   3   9   4     1790.08     1661.24     16.36 o
   4   9   4       17.53       15.46      2.43 o
   5   9   4      125.07      120.90      7.15 o
   6   9   4      103.88       95.85      4.66 o
   7   9   4       12.19       15.29      2.39 o
   8   9   4        0.36        2.89      1.68 o
  -5  10   4        5.73        4.30      0.87 o
  -4  10   4       28.18       30.00      3.51 o
  -3  10   4       25.06       22.89      2.31 o
  -2  10   4        0.02       -1.41      2.41 o
  -1  10   4        1.07        1.89      2.18 o
   0  10   4       24.75       19.82      2.79 o
   1  10   4        2.17        2.16      1.44 o
   2  10   4       74.07       69.16      3.52 o
   3  10   4       15.81       17.77      2.01 o
   4  10   4       33.31       37.32      3.40 o
   5  10   4       15.77       15.45      3.01 o
   6  10   4        7.75        7.84      1.66 o
   7  10   4        9.02        8.03      1.76 o
   8  10   4        0.22        1.16      1.02 o
  -4  11   4        0.42        2.68      1.83 o
  -3  11   4        2.92        2.92      1.11 o
  -2  11   4        3.05        2.36      1.91 o
  -1  11   4       50.13       46.74      5.09 o
   0  11   4       35.48       37.96      3.58 o
   1  11   4      132.87      126.41      5.99 o
   2  11   4      326.12      321.74      8.09 o
   3  11   4       56.74       53.02      3.03 o
   4  11   4      280.10      283.87      8.06 o
   5  11   4       83.44       88.55      5.62 o
   6  11   4       39.47       33.35      2.94 o
   7  11   4       49.74       43.75      2.60 o
  -3  12   4        4.52        4.89      1.17 o
  -2  12   4       11.40        9.80      1.51 o
  -1  12   4        3.96        3.40      1.36 o
   0  12   4      152.10      163.09      6.06 o
   1  12   4       59.33       62.83      3.22 o
   2  12   4      131.25      135.41      5.65 o
   3  12   4      201.27      202.68      5.79 o
   4  12   4      136.17      140.05      6.56 o
   5  12   4       26.16       23.68      2.49 o
   6  12   4       25.80       26.45      2.09 o
  -1  13   4       14.87       16.56      2.24 o
   0  13   4        8.39        9.49      2.16 o
   1  13   4        1.19        2.21      1.58 o
   2  13   4       18.87       18.22      2.44 o
   4  13   4        4.88        2.77      1.62 o
   5  13   4        0.57       -0.20      0.68 o
  -1 -11   5       18.46        3.94     10.73 o
   0 -11   5       45.48       46.76      3.84 o
   1 -11   5       67.74       59.74      4.25 o
  -4 -10   5        2.49        1.83      1.24 o
  -3 -10   5        1.81        3.05      1.34 o
  -2 -10   5       10.01       10.62      1.95 o
  -1 -10   5       22.65       17.61      3.74 o
   0 -10   5        3.76        3.38      2.09 o
   1 -10   5        0.01       -0.24      1.03 o
   2 -10   5        9.53        9.94      2.53 o
   3 -10   5        1.37        3.17      1.40 o
  -5  -9   5       38.14       36.07      3.50 o
  -4  -9   5       20.17       23.31      2.61 o
  -3  -9   5        3.63        3.40      3.10 o
  -2  -9   5        3.66        1.16      1.86 o
  -1  -9   5        0.59        2.03      1.67 o
   0  -9   5       78.61       79.22      5.23 o
   1  -9   5       13.65       14.96      2.59 o
   2  -9   5      135.06      138.96     10.04 o
   3  -9   5       22.36       16.98      2.51 o
   4  -9   5       28.90       32.87      2.47 o
  -6  -8   5      111.56      104.71      4.88 o
  -5  -8   5      143.72      166.15      8.62 o
  -4  -8   5       81.31       84.31      5.35 o
  -3  -8   5        1.61        1.15      2.02 o
  -2  -8   5        6.86        5.76      2.26 o
  -1  -8   5        3.22        9.64      2.53 o
   0  -8   5       16.40       20.59      2.77 o
   1  -8   5       43.04       47.07      4.45 o
   2  -8   5       73.97       78.53      5.09 o
   3  -8   5       58.87       60.51      5.40 o
   4  -8   5       94.75      105.61      5.17 o
   5  -8   5       71.74       75.69      5.15 o
   6  -8   5       61.94       53.09      3.14 o
  -6  -7   5       12.58       16.56      2.48 o
  -5  -7   5       71.34       74.70      4.28 o
  -4  -7   5       36.46       32.08      3.10 o
  -3  -7   5       85.81       76.84      4.23 o
  -2  -7   5        2.72        3.35      1.62 o
  -1  -7   5       26.74       22.68      2.75 o
   0  -7   5        2.00        4.97      3.13 o
   1  -7   5        7.12        7.35      3.58 o
   2  -7   5        6.35       10.51      2.37 o
   3  -7   5       12.32       12.42      3.21 o
   4  -7   5       52.83       50.46      5.29 o
   5  -7   5        9.12       10.84      2.52 o
   6  -7   5        2.33        1.07      1.60 o
  -6  -6   5      170.50      183.18      5.39 o
  -5  -6   5       11.45       11.26      1.87 o
  -4  -6   5       38.97       40.49      2.87 o
  -3  -6   5       10.15       10.36      2.40 o
  -2  -6   5      351.74      312.75      8.36 o
  -1  -6   5       44.19       38.76      3.88 o
   0  -6   5       19.16       13.15      3.22 o
   1  -6   5       19.13       18.42      3.47 o
   2  -6   5      119.44      123.12      5.64 o
   3  -6   5       74.80       74.61      4.79 o
   4  -6   5       10.78       10.56      2.90 o
   5  -6   5       84.53       75.57      6.09 o
   6  -6   5       47.54       45.56      3.26 o
   7  -6   5       51.80       45.66      5.42 o
  -7  -5   5      177.84      209.87      8.29 o
  -6  -5   5      125.28      136.88      4.40 o
  -5  -5   5      426.46      445.82      8.57 o
  -4  -5   5      223.63      233.05      6.10 o
  -3  -5   5      120.00      130.43      4.14 o
  -2  -5   5        9.04        8.44      1.46 o
  -1  -5   5       54.94       54.79      9.21 o
   0  -5   5       91.18       92.16     12.22 o
   1  -5   5       71.41       63.61     10.69 o
   2  -5   5      126.83      133.79     11.21 o
   3  -5   5      177.87      204.03      7.01 o
   4  -5   5      378.95      393.00     13.73 o
   5  -5   5      179.64      181.04      9.35 o
   6  -5   5      185.81      178.40      8.92 o
   7  -5   5      108.05      102.53      5.96 o
  -7  -4   5       66.59       70.44      3.36 o
  -6  -4   5      247.81      256.35      5.65 o
  -5  -4   5       75.08       70.25      3.73 o
  -4  -4   5      384.58      382.06      7.50 o
  -3  -4   5      401.96      375.43      6.62 o
  -2  -4   5      292.38      354.59     20.92 o
  -1  -4   5        8.12       10.33      4.02 o
   0  -4   5        0.78        0.67      1.59 o
   1  -4   5      239.93      257.65     19.97 o
   2  -4   5      312.49      327.97     23.12 o
   3  -4   5      592.45      568.55     31.32 o
   4  -4   5      118.16      118.29      6.41 o
   5  -4   5      375.95      339.46     12.45 o
   6  -4   5       79.55       73.35      3.99 o
   7  -4   5       14.72       14.40      1.86 o
   8  -4   5       36.15       36.37      4.33 o
  -7  -3   5       19.94       21.75      2.27 o
  -6  -3   5        8.86        8.82      1.63 o
  -5  -3   5       18.89       19.51      2.09 o
  -4  -3   5        3.00        3.97      1.27 o
  -3  -3   5        0.17       -2.85      4.32 o
  -2  -3   5        1.04        0.12      1.31 o
  -1  -3   5      286.21      300.41     18.59 o
   0  -3   5     1195.39     1236.38     38.77 o
   1  -3   5     6346.99     7372.30     98.11 o
   2  -3   5      240.30      269.75     19.40 o
   3  -3   5        2.79       10.27      4.49 o
   4  -3   5       10.27        7.51      1.70 o
   5  -3   5       38.62       42.46      2.90 o
   6  -3   5       32.64       30.04      2.72 o
   7  -3   5       84.06       75.44      3.99 o
   8  -3   5       16.95       13.39      1.59 o
  -7  -2   5      153.60      165.24      4.65 o
  -6  -2   5      226.02      226.09      7.00 o
  -5  -2   5      259.82      253.06      6.49 o
  -4  -2   5      842.41      840.41      9.82 o
  -3  -2   5     2076.78     2027.15     53.15 o
  -2  -2   5      195.05      236.29      9.55 o
  -1  -2   5      699.11      791.57     28.39 o
   0  -2   5      743.52      721.75     27.84 o
   1  -2   5      447.02      495.79     23.62 o
   2  -2   5      211.70      167.56     14.32 o
   3  -2   5      278.35      292.28     19.49 o
   4  -2   5      326.25      334.45     21.10 o
   5  -2   5      352.13      329.88     10.85 o
   6  -2   5      408.59      386.78      9.02 o
   7  -2   5      187.55      185.69      6.28 o
   8  -2   5      283.39      300.67     16.23 o
   9  -2   5      133.36      129.40      4.92 o
  -7  -1   5      110.25      118.49      3.81 o
  -6  -1   5      227.97      239.78      5.88 o
  -5  -1   5      466.33      490.89      9.40 o
  -4  -1   5     1443.89     1473.29     16.71 o
  -3  -1   5     1279.39     1204.92     42.48 o
  -2  -1   5     2715.43     2864.72     93.38 o
  -1  -1   5      379.18      389.45     18.62 o
   0  -1   5       65.63       66.62      8.08 o
   1  -1   5       39.33       41.46      6.65 o
   2  -1   5      579.07      600.92     25.38 o
   3  -1   5      621.32      594.17     25.81 o
   4  -1   5      196.64      175.12     11.91 o
   5  -1   5      499.83      454.86     34.52 o
   6  -1   5      417.54      384.17     11.93 o
   7  -1   5      387.66      343.58      8.62 o
   8  -1   5       68.63       78.65      3.87 o
   9  -1   5      118.23      141.62      6.08 o
  -8   0   5        0.42        0.62      0.30 o
  -7   0   5        0.63        1.34      0.83 o
  -6   0   5        7.35        7.84      1.59 o
  -5   0   5      106.87      107.10      5.09 o
  -4   0   5       58.96       53.58      4.93 o
  -3   0   5      365.40      363.28     29.90 o
  -2   0   5       25.95       25.53      3.68 o
  -1   0   5      632.23      725.05     17.36 o
   0   0   5      301.04      337.82     16.89 o
   1   0   5       10.40       10.84      3.25 o
   2   0   5        1.79        7.97      2.89 o
   3   0   5       20.16       21.06      4.50 o
   4   0   5      444.08      494.74     16.98 o
   5   0   5       80.53       75.69      8.69 o
   6   0   5      479.38      402.26     22.20 o
   7   0   5      187.35      165.11      8.57 o
   8   0   5        9.74        9.40      1.66 o
   9   0   5        8.94        8.66      1.96 o
  -8   1   5       11.42        4.35      5.95 o
  -7   1   5      115.32      109.13      5.12 o
  -6   1   5       29.46       29.59      2.81 o
  -5   1   5      107.79      100.38      5.96 o
  -4   1   5      312.08      288.97     13.31 o
  -3   1   5      516.53      474.81     19.91 o
  -2   1   5      973.26      985.05     26.51 o
  -1   1   5      206.63      237.10     10.16 o
   0   1   5      330.43      366.14     12.19 o
   1   1   5       19.01        5.53      2.49 o
   2   1   5        4.69        9.92      3.12 o
   3   1   5      563.95      555.40     22.57 o
   4   1   5      105.60      107.73      9.22 o
   5   1   5      211.74      210.59     13.86 o
   6   1   5       65.92       63.27     11.53 o
   7   1   5      442.09      481.87     61.35 o
   8   1   5       77.88       79.93      6.01 o
   9   1   5      180.08      210.93      8.09 o
  -7   2   5       65.70       73.20      3.28 o
  -6   2   5      265.09      267.79      7.06 o
  -5   2   5      298.83      329.90      8.47 o
  -4   2   5      863.91      970.38     11.72 o
  -3   2   5     1386.21     1463.08     53.59 o
  -2   2   5     1495.61     1688.97     98.93 o
  -1   2   5      575.87      571.09     36.15 o
   0   2   5      269.93      238.67     13.41 o
   1   2   5       20.00       12.26      3.17 o
   2   2   5        6.73       13.37      3.32 o
   3   2   5       12.14       13.89      2.43 o
   4   2   5      636.81      657.16     31.88 o
   5   2   5       61.90       49.96      9.71 o
   6   2   5      465.66      477.65     23.60 o
   7   2   5      336.06      343.30     38.65 o
   8   2   5      170.79      188.23     13.77 o
   9   2   5       48.35       56.47      4.35 o
  -7   3   5       43.66       41.99      2.52 o
  -6   3   5       15.87       18.44      1.84 o
  -5   3   5      105.22      104.87      3.22 o
  -4   3   5      290.13      283.44      4.87 o
  -3   3   5      509.93      545.59     21.72 o
  -2   3   5      209.22      213.64     12.47 o
  -1   3   5      509.26      477.62     17.29 o
   0   3   5     4541.89     4786.06     70.72 o
   1   3   5       67.89       67.54      8.13 o
   2   3   5       88.69       80.98      8.52 o
   3   3   5        3.74        4.20      2.00 o
   4   3   5       14.02       14.60      5.84 o
   5   3   5        9.80        8.30      4.57 o
   6   3   5      201.73      198.78     17.42 o
   7   3   5       70.89       74.01      5.18 o
   8   3   5        2.14       -0.59      1.62 o
   9   3   5       21.31       25.33      2.35 o
  -7   4   5        0.71        0.94      0.47 o
  -6   4   5       83.27       85.23      3.38 o
  -5   4   5        8.46        7.97      1.16 o
  -4   4   5        2.67        4.68      1.17 o
  -3   4   5      424.19      419.72     27.44 o
  -2   4   5      346.56      377.98     24.66 o
  -1   4   5       47.57       28.29      6.53 o
   0   4   5      178.97      118.79     12.18 o
   1   4   5       34.13       33.78      6.14 o
   2   4   5      947.85      944.93     31.32 o
   3   4   5      831.26      807.77     67.68 o
   4   4   5        3.32       -2.53      3.04 o
   5   4   5       19.30       16.98      7.12 o
   6   4   5       17.14       18.28      3.72 o
   7   4   5       36.06       42.02      5.26 o
   8   4   5       59.83       65.31      4.96 o
   9   4   5       80.71       25.47     44.37 o
  -7   5   5       21.71       23.02      2.08 o
  -6   5   5      118.64      123.30      3.86 o
  -5   5   5      253.88      267.20      6.20 o
  -4   5   5      528.66      509.51      9.52 o
  -3   5   5     1036.26     1038.14     17.97 o
  -2   5   5     2900.17     3105.41     74.53 o
  -1   5   5     3589.38     3967.60     79.09 o
   0   5   5     1339.54     1336.07     43.72 o
   1   5   5     3101.98     3469.86     66.89 o
   2   5   5      884.66      934.27     33.24 o
   3   5   5       75.43       74.93     10.20 o
   4   5   5        3.48        1.31      3.59 o
   5   5   5       34.96       40.23      9.84 o
   6   5   5      143.47      127.86      8.80 o
   7   5   5      200.70      197.50     10.73 o
   8   5   5      175.29      192.84      8.15 o
   9   5   5      104.39       56.99     58.20 o
  -7   6   5       11.27       10.54      1.80 o
  -6   6   5       47.67       53.96      2.93 o
  -5   6   5      204.37      208.70      7.91 o
  -4   6   5       21.44       23.31      2.02 o
  -3   6   5     2454.84     2449.33     19.15 o
  -2   6   5      457.43      450.69     29.69 o
  -1   6   5     2147.01     2284.55     64.01 o
   0   6   5     1398.61     1400.50     47.62 o
   1   6   5     2138.44     2388.17     59.39 o
   2   6   5       89.52       88.48      7.81 o
   3   6   5      185.61      149.92     15.32 o
   4   6   5        0.47       -0.10      2.92 o
   5   6   5        1.37        0.62      3.87 o
   6   6   5      293.03      276.79     10.02 o
   7   6   5       32.12       33.28      4.86 o
   8   6   5      187.19      198.39     10.00 o
   9   6   5       76.83       70.90      7.86 o
  -6   7   5       10.25       11.65      2.22 o
  -5   7   5        0.05       -0.20      1.26 o
  -4   7   5        0.22        2.04      1.62 o
  -3   7   5      190.19      186.11      7.02 o
  -2   7   5      147.04      158.37      4.87 o
  -1   7   5        6.88        7.60      4.72 o
   0   7   5        0.64        1.88      1.88 o
   1   7   5        6.89        6.04      3.52 o
   2   7   5      159.97      164.47     15.81 o
   3   7   5        5.24        2.61      2.91 o
   4   7   5      145.82      132.90      8.75 o
   5   7   5        0.45        1.04      2.31 o
   6   7   5        0.02        0.61      1.91 o
   7   7   5        4.11        5.63      1.96 o
   8   7   5       40.89       36.87      4.48 o
   9   7   5        2.76        3.08      0.95 o
  -6   8   5        5.24        4.54      0.78 o
  -5   8   5       59.87       66.63      3.99 o
  -4   8   5      107.88      106.21      6.90 o
  -3   8   5      139.60      133.79      6.02 o
  -2   8   5      621.09      623.83     13.96 o
  -1   8   5      856.55      878.01     13.80 o
   0   8   5      576.20      581.76     17.96 o
   1   8   5      298.19      305.90      8.64 o
   2   8   5       31.72       26.58      2.83 o
   3   8   5      206.95      221.97      6.77 o
   4   8   5       65.78       61.41      6.10 o
   5   8   5        1.66        4.37      2.48 o
   6   8   5        1.19        1.38      3.24 o
   7   8   5       23.59       26.09      3.24 o
   8   8   5       60.30       58.58      4.93 o
   9   8   5       39.63       33.71      2.53 o
  -5   9   5       26.38       29.10      2.39 o
  -4   9   5       58.19       63.64      4.84 o
  -3   9   5      125.49      141.39      4.51 o
  -2   9   5      315.03      340.10     18.54 o
  -1   9   5      424.49      394.09     14.81 o
   0   9   5      117.60      122.99     13.16 o
   1   9   5      404.35      393.66     10.67 o
   2   9   5      275.89      250.71      5.56 o
   3   9   5       11.09        8.60      1.50 o
   4   9   5       44.98       37.86      4.22 o
   5   9   5        0.97        1.19      2.08 o
   6   9   5       10.86        7.83      1.82 o
   7   9   5       79.68       76.71      4.71 o
   8   9   5       40.29       53.72      4.21 o
  -5  10   5        1.68        1.21      0.60 o
  -4  10   5        0.62       -0.28      1.05 o
  -3  10   5        4.98        2.86      1.18 o
  -2  10   5       12.22       13.53      2.03 o
  -1  10   5        7.94        6.53      2.67 o
   0  10   5        3.31        1.23      2.18 o
   1  10   5       27.28       27.08      3.24 o
   2  10   5      178.52      165.27      4.59 o
   3  10   5       21.59       23.21      2.22 o
   4  10   5       70.34       66.96      5.39 o
   5  10   5       17.05       16.41      3.11 o
   6  10   5        3.76        4.01      1.81 o
   7  10   5        0.95        0.43      1.26 o
   8  10   5        1.64        1.71      1.04 o
  -4  11   5       24.10       20.94      2.68 o
  -3  11   5       25.31        4.01     10.81 o
  -2  11   5       72.85       75.61      3.97 o
  -1  11   5      114.85      113.01      5.56 o
   0  11   5      167.55      160.35      6.57 o
   1  11   5       44.78       46.72      3.06 o
   2  11   5       59.27       50.30      3.95 o
   3  11   5       28.24       26.55      2.32 o
   4  11   5       27.62       28.28      3.69 o
   5  11   5       15.89       12.84      3.84 o
   6  11   5        0.81       -0.06      1.31 o
   7  11   5        0.01       -1.09      1.00 o
  -3  12   5       55.08       53.22      3.93 o
  -2  12   5       86.96       94.31      3.51 o
  -1  12   5      119.93      139.00      8.63 o
   0  12   5      274.47      288.24     20.61 o
   1  12   5      185.24      203.93      6.56 o
   2  12   5      321.92      342.91      8.70 o
   3  12   5      194.71      190.33     18.87 o
   4  12   5      104.61      126.89      9.24 o
   5  12   5       10.25        9.21      1.72 o
   6  12   5       37.01       34.37      2.41 o
  -1  13   5       63.62       66.48      3.80 o
   0  13   5       51.33       66.38      4.42 o
   1  13   5       88.27       97.55      5.54 o
   2  13   5      122.74      126.34      6.01 o
   3  13   5       88.11       46.04     42.26 o
   4  13   5       25.24       26.98      3.49 o
   5  13   5        1.24        0.92      0.92 o
  -2 -10   6        3.71        3.66      1.90 o
  -1 -10   6       27.27       29.28      3.96 o
   0 -10   6       34.66       31.16      2.85 o
   1 -10   6       29.76       28.06      3.19 o
   2 -10   6       29.71       30.57      2.77 o
  -4  -9   6       14.20       12.68      2.25 o
  -3  -9   6       47.87       47.53      3.94 o
  -2  -9   6        2.28        1.02      2.03 o
  -1  -9   6       26.06        3.89     10.62 o
   0  -9   6       22.21       24.24      4.70 o
   1  -9   6       18.09       20.35      2.65 o
   2  -9   6       30.98       35.94      4.81 o
   3  -9   6        3.11        2.95      1.92 o
   4  -9   6        6.46        9.17      1.97 o
  -5  -8   6        3.14        3.91      1.71 o
  -4  -8   6        2.94        5.23      1.67 o
  -3  -8   6       63.50       64.59      4.66 o
  -2  -8   6       41.95       42.18      4.07 o
  -1  -8   6      195.24      199.69      8.12 o
   0  -8   6      210.77      218.26     14.45 o
   1  -8   6      315.39      326.98     12.09 o
   2  -8   6      103.95      108.10      5.96 o
   3  -8   6       62.85       22.46     28.15 o
   4  -8   6       24.39       23.77      2.34 o
   5  -8   6       19.93       17.75      1.69 o
  -5  -7   6       27.11       22.54      3.60 o
  -4  -7   6        0.35        0.02      1.73 o
  -3  -7   6       14.44       14.42      2.76 o
  -2  -7   6       55.32       51.62      4.03 o
  -1  -7   6       56.96       45.84      3.61 o
   0  -7   6      179.69      184.11     12.71 o
   1  -7   6      112.48      110.97      9.82 o
   2  -7   6       85.33       75.77      8.17 o
   3  -7   6       85.68       91.47      5.09 o
   4  -7   6       26.05       26.60      3.85 o
   5  -7   6       10.54       11.34      1.86 o
   6  -7   6        5.89        0.67      0.90 o
  -6  -6   6       26.16       29.74      3.26 o
  -5  -6   6       22.33       24.34      2.88 o
  -4  -6   6        0.26        1.94      1.20 o
  -3  -6   6        1.82        1.26      1.75 o
  -2  -6   6       28.74       26.76      3.24 o
  -1  -6   6       25.01       21.12      3.60 o
   0  -6   6        0.73       -0.24      3.09 o
   1  -6   6      123.94      120.17     10.58 o
   2  -6   6        9.08       10.13      4.19 o
   3  -6   6       12.97        9.61      2.22 o
   4  -6   6        9.05        7.73      2.75 o
   5  -6   6        1.84        6.83      2.42 o
   6  -6   6       12.71       12.44      2.45 o
   7  -6   6        4.02        0.73      1.06 o
  -6  -5   6        3.26        4.00      1.56 o
  -5  -5   6      469.86      531.13      8.96 o
  -4  -5   6        0.11        3.33      1.41 o
  -3  -5   6       26.51       42.22      2.99 o
  -2  -5   6      123.12      128.47      4.74 o
  -1  -5   6      145.67      152.31      5.96 o
   0  -5   6      564.20      628.28     14.91 o
   1  -5   6      730.67      813.55     36.62 o
   2  -5   6      594.84      670.17     19.36 o
   3  -5   6      129.13      141.65      6.57 o
   4  -5   6      451.35      478.84     11.67 o
   5  -5   6       52.90       47.63      5.00 o
   6  -5   6      174.69      166.61      8.34 o
   7  -5   6       43.94       40.25      3.68 o
  -7  -4   6       97.32       96.16      6.24 o
  -6  -4   6      114.40      122.30      4.02 o
  -5  -4   6      190.17      194.41      6.55 o
  -4  -4   6       34.57       35.86      2.77 o
  -3  -4   6       18.27       17.22      1.87 o
  -2  -4   6       94.83      104.16      4.46 o
  -1  -4   6      282.75      299.22     21.16 o
   0  -4   6      444.97      449.96     26.57 o
   1  -4   6      641.67      645.17     33.03 o
   2  -4   6     1246.42     1296.47     25.83 o
   3  -4   6      973.31      971.96     14.91 o
   4  -4   6      600.24      565.10     12.49 o
   5  -4   6      374.35      368.22     13.27 o
   6  -4   6       84.11       85.89      6.24 o
   7  -4   6       76.37       71.94      5.19 o
   8  -4   6       18.15       16.76      1.31 o
  -7  -3   6        3.50        2.78      1.28 o
  -6  -3   6        1.03        0.72      0.86 o
  -5  -3   6       15.98       13.70      2.04 o
  -4  -3   6       10.30       12.32      1.68 o
  -3  -3   6       83.00       89.21      3.85 o
  -2  -3   6      120.85      105.87     17.35 o
  -1  -3   6       15.71       20.57      5.32 o
   0  -3   6      290.61      344.91     22.14 o
   1  -3   6      699.83      763.63     33.94 o
   2  -3   6        2.62        3.99      2.65 o
   3  -3   6      188.13      200.62     18.51 o
   4  -3   6      418.47      398.06      9.61 o
   5  -3   6       23.78       19.08      4.01 o
   6  -3   6       26.93       22.09      3.56 o
   7  -3   6        9.27        8.39      2.14 o
   8  -3   6        7.01        4.73      1.54 o
  -7  -2   6       39.88       42.60      3.32 o
  -6  -2   6       55.79       55.52      5.44 o
  -5  -2   6       70.05       71.28      3.56 o
  -4  -2   6       72.54       68.00      3.05 o
  -3  -2   6       10.82       10.69      1.31 o
  -2  -2   6      676.28      745.12     20.92 o
  -1  -2   6      164.35      144.30     13.26 o
   0  -2   6      108.16      183.03     15.33 o
   1  -2   6     2377.53     2840.43     62.62 o
   2  -2   6      199.04      174.94     15.85 o
   3  -2   6      818.99      910.58     36.91 o
   4  -2   6      244.87      274.49     20.33 o
   5  -2   6      201.46      193.50      7.05 o
   6  -2   6      246.98      241.15      7.22 o
   7  -2   6       20.70       17.65      2.22 o
   8  -2   6      104.64      106.55      8.98 o
  -7  -1   6       80.39       92.54      4.83 o
  -6  -1   6       69.05       64.89      4.60 o
  -5  -1   6      155.06      142.73      4.59 o
  -4  -1   6      234.10      239.14      5.33 o
  -3  -1   6       41.18       38.40     10.64 o
  -2  -1   6       33.52       25.88      4.68 o
  -1  -1   6      136.83      136.50     12.26 o
   0  -1   6      319.29      321.03     19.05 o
   1  -1   6     1187.22     1139.71     37.16 o
   2  -1   6     1262.33     1318.36     41.10 o
   3  -1   6     1942.32     2114.85     53.30 o
   4  -1   6     1119.95     1135.11     28.23 o
   5  -1   6      381.11      334.29     13.66 o
   6  -1   6      132.12      126.44      6.01 o
   7  -1   6      143.58      146.01      6.12 o
   8  -1   6       41.01       39.08      2.78 o
   9  -1   6       31.01       35.23      2.89 o
  -7   0   6        2.70        0.03      0.49 o
  -6   0   6       50.78       46.93      3.64 o
  -5   0   6       36.76       35.25      2.63 o
  -4   0   6       70.31       62.06      3.29 o
  -3   0   6      271.32      296.65     29.12 o
  -2   0   6        6.63       12.70      2.90 o
  -1   0   6       70.99       83.38      5.76 o
   0   0   6       30.40       22.93      5.13 o
   1   0   6      528.08      627.26     26.34 o
   2   0   6      540.06      570.84     25.64 o
   3   0   6       96.13       91.87     10.62 o
   4   0   6      141.08      143.31     10.07 o
   5   0   6       67.64       55.83      4.99 o
   6   0   6      166.70      126.69     10.20 o
   7   0   6      128.96      110.83      5.57 o
   8   0   6       90.56       91.16      8.58 o
   9   0   6        0.97        2.46      1.37 o
  -7   1   6       55.84       54.90      3.33 o
  -6   1   6        2.08        2.76      1.73 o
  -5   1   6       62.64       54.70      4.42 o
  -4   1   6       62.71       55.82      2.74 o
  -3   1   6      129.26      134.53     18.82 o
  -2   1   6       57.68       72.15      7.83 o
  -1   1   6      469.15      444.46     26.08 o
   0   1   6       97.15       81.63      8.97 o
   1   1   6      854.13      879.56     30.83 o
   2   1   6      582.14      591.92     25.64 o
   3   1   6     3436.80     3428.57     63.57 o
   4   1   6        6.78       11.99      5.18 o
   5   1   6      382.52      471.92     29.50 o
   6   1   6       50.74       61.88      6.51 o
   7   1   6       16.49       17.81      4.10 o
   8   1   6       70.79       80.39      4.13 o
   9   1   6       32.72       41.30      3.63 o
  -7   2   6      143.03      149.82      5.30 o
  -6   2   6      220.33      242.64      7.06 o
  -5   2   6      309.34      329.60     10.31 o
  -4   2   6      604.76      623.58      9.13 o
  -3   2   6      914.66      953.25     29.70 o
  -2   2   6      347.37      342.76     16.77 o
  -1   2   6      123.37      137.11      9.78 o
   0   2   6      766.58      843.53     30.17 o
   1   2   6      326.58      353.58     18.77 o
   2   2   6     1251.37     1321.76     35.71 o
   3   2   6     1474.66     1693.52     40.81 o
   4   2   6     1275.20     1304.13     47.69 o
   5   2   6      779.23      763.02     38.51 o
   6   2   6      266.84      241.24     12.50 o
   7   2   6      343.19      312.47     16.69 o
   8   2   6      222.64      204.13      6.84 o
   9   2   6       84.94       92.65      5.34 o
  -7   3   6      172.22      172.82      8.29 o
  -6   3   6      106.06       99.16      3.33 o
  -5   3   6      362.91      349.16      6.38 o
  -4   3   6      550.78      514.67      9.01 o
  -3   3   6      320.02      347.30     24.22 o
  -2   3   6      123.26      112.30     13.35 o
  -1   3   6      213.22      211.77     16.97 o
   0   3   6      141.69      110.53     11.56 o
   1   3   6      141.96      164.23     13.60 o
   2   3   6      639.17      709.05     27.67 o
   3   3   6      885.28     1016.63     33.04 o
   4   3   6      294.44      210.21     19.58 o
   5   3   6     1044.35      932.07     43.10 o
   6   3   6      943.11      879.33     44.14 o
   7   3   6      353.81      362.50     40.92 o
   8   3   6       60.29       60.58      6.21 o
   9   3   6       47.67       47.04      9.53 o
  -7   4   6        2.37       -0.07      2.60 o
  -6   4   6        0.01        0.97      1.28 o
  -5   4   6       21.64       21.49      1.89 o
  -4   4   6       48.85       43.22      2.50 o
  -3   4   6      111.80      110.23      4.49 o
  -2   4   6        2.82        5.50      3.81 o
  -1   4   6      257.38      266.11     20.06 o
   0   4   6      200.83      209.30     16.75 o
   1   4   6      677.52      809.87     31.68 o
   2   4   6      483.22      553.36     25.75 o
   3   4   6       17.14       18.19      4.73 o
   4   4   6      117.67      109.07     14.37 o
   5   4   6      158.49      156.47     18.32 o
   6   4   6       91.22      101.54      6.60 o
   7   4   6       32.72       41.86      5.16 o
   8   4   6       25.99       30.86      3.35 o
   9   4   6        1.59        1.13      0.52 o
  -7   5   6       53.23       48.87      3.56 o
  -6   5   6      124.14      131.58      4.69 o
  -5   5   6      189.52      198.74      4.84 o
  -4   5   6      417.65      469.29      7.70 o
  -3   5   6      291.72      286.62      6.61 o
  -2   5   6      768.82      739.95     36.76 o
  -1   5   6      134.99      148.48     15.80 o
   0   5   6       16.69       10.74      4.04 o
   1   5   6       91.09       88.16     11.25 o
   2   5   6       94.44      107.72     12.09 o
   3   5   6        9.30        5.81      2.31 o
   4   5   6      639.72      569.04     32.64 o
   5   5   6      498.95      495.11     17.17 o
   6   5   6      229.12      230.05     14.44 o
   7   5   6      320.03      362.84     14.27 o
   8   5   6      270.51      294.81     14.22 o
   9   5   6      134.27      134.36     17.42 o
  -6   6   6       87.82       92.00      4.14 o
  -5   6   6      171.70      160.77      5.29 o
  -4   6   6       80.80       78.07      3.74 o
  -3   6   6      664.27      655.48     12.67 o
  -2   6   6       72.14       74.99      3.99 o
  -1   6   6      258.32      289.58     23.02 o
   0   6   6      248.12      323.63     23.42 o
   1   6   6       26.23       36.67      7.75 o
   2   6   6      282.43      283.68     20.45 o
   3   6   6      265.29      238.48     19.91 o
   4   6   6      753.65      687.73     35.88 o
   5   6   6      567.63      521.39     33.47 o
   6   6   6      917.51      909.03     36.82 o
   7   6   6      355.11      429.41     15.27 o
   8   6   6      240.77      255.16      8.56 o
   9   6   6       68.48       69.04      6.47 o
  -6   7   6       15.23        3.41      7.89 o
  -5   7   6        3.82        4.04      2.59 o
  -4   7   6       25.60       26.14      2.28 o
  -3   7   6       69.18       62.63      4.18 o
  -2   7   6       24.46       25.37      3.22 o
  -1   7   6      106.76      104.94      4.71 o
   0   7   6      145.79      159.40     17.31 o
   1   7   6       40.52       47.23      9.22 o
   2   7   6       70.17       68.51     10.60 o
   3   7   6      109.62       73.60     11.15 o
   4   7   6      432.73      377.27      8.47 o
   5   7   6        2.64        5.56      4.51 o
   6   7   6        4.50        4.59      2.13 o
   7   7   6      129.60      125.65      6.51 o
   8   7   6        0.53        3.40      1.80 o
   9   7   6        0.49        0.28      0.93 o
  -5   8   6       64.12       72.02      3.76 o
  -4   8   6       57.15       61.32      4.19 o
  -3   8   6      103.47      110.59      7.26 o
  -2   8   6       70.22       75.63      3.53 o
  -1   8   6      142.25      148.40      4.71 o
   0   8   6        7.53       11.36      2.12 o
   1   8   6       63.96       53.49      3.75 o
   2   8   6      152.87      140.39      5.28 o
   3   8   6        3.45        1.62      1.20 o
   4   8   6      369.37      301.30      8.24 o
   5   8   6      554.07      494.95     22.04 o
   6   8   6      251.26      248.31      9.28 o
   7   8   6       76.62       72.21      5.56 o
   8   8   6      143.25      135.08      6.98 o
  -5   9   6       52.82       53.38      2.11 o
  -4   9   6       93.28      106.60      4.81 o
  -3   9   6      155.52      148.93      5.29 o
  -2   9   6      228.66      233.35      5.90 o
  -1   9   6      255.17      262.94     10.20 o
   0   9   6       80.20       71.07      4.60 o
   1   9   6        8.55        6.23      1.88 o
   2   9   6        8.46       10.01      2.26 o
   3   9   6      748.68      655.97     16.99 o
   4   9   6       41.98       36.25      3.83 o
   5   9   6      424.77      385.58     18.80 o
   6   9   6      260.29      255.90     13.80 o
   7   9   6      238.06      233.66      7.76 o
   8   9   6      138.13      142.37      9.31 o
  -4  10   6       44.87       44.60      4.70 o
  -3  10   6       43.40       43.25      5.59 o
  -2  10   6      114.83      120.39      5.24 o
  -1  10   6        5.35        6.89      1.88 o
   0  10   6      294.07      270.23     10.59 o
   1  10   6        0.88        2.46      1.66 o
   2  10   6        5.54        3.61      1.64 o
   3  10   6        1.03        2.18      1.73 o
   4  10   6       10.01       12.36      2.66 o
   5  10   6       80.51       81.69      8.66 o
   6  10   6       17.26       19.39      2.67 o
   7  10   6       43.55       44.75      3.15 o
   8  10   6       35.72       27.68      1.80 o
  -3  11   6        0.52        6.97      2.45 o
  -2  11   6        8.53        8.67      1.56 o
  -1  11   6       32.24       36.56      3.94 o
   0  11   6       26.57       29.96      3.04 o
   1  11   6        5.15        6.68      2.55 o
   2  11   6       18.10       16.93      4.53 o
   3  11   6        3.37        2.27      1.80 o
   4  11   6        7.61        6.36      1.90 o
   5  11   6        4.25        1.35      2.96 o
   6  11   6       16.15       16.71      2.25 o
   7  11   6        1.20        1.33      1.12 o
  -1  12   6      177.52      206.55      8.11 o
   0  12   6      118.52      136.41      7.38 o
   1  12   6      104.56      106.45      6.92 o
   2  12   6       51.45       49.92      4.84 o
   3  12   6        9.45        9.48      1.95 o
   4  12   6        2.79        5.83      2.85 o
   5  12   6       13.42       16.35      2.40 o
   6  12   6        4.12        3.00      1.08 o
  -1  13   6       53.90       52.01      3.02 o
   0  13   6       82.69      104.28      5.22 o
   1  13   6       80.74       93.30      5.33 o
   2  13   6       43.56       45.79      3.72 o
   3  13   6       35.68       36.69      2.92 o
   4  13   6        0.27       -1.49      1.64 o
   5  13   6        1.32        2.02      0.83 o
  -3  -9   7       12.42       13.80      2.28 o
  -2  -9   7        3.98        3.12      1.46 o
  -1  -9   7       16.18       18.73      3.74 o
   0  -9   7        0.04       -2.37      3.09 o
   1  -9   7        1.03        2.97      1.82 o
   2  -9   7        4.63        2.00      0.87 o
   3  -9   7        0.21        0.56      0.97 o
  -4  -8   7       61.62       67.96      4.68 o
  -3  -8   7       54.22       60.54      3.90 o
  -2  -8   7      205.36      216.04     10.62 o
  -1  -8   7       46.46       51.56      3.91 o
   0  -8   7      130.74      129.22     10.54 o
   1  -8   7       71.01       80.10      5.95 o
   2  -8   7       16.30       16.06      2.58 o
   3  -8   7        5.27        3.53      2.97 o
   4  -8   7        2.13        0.81      1.48 o
  -5  -7   7       13.50       13.18      2.21 o
  -4  -7   7      142.54       59.35     75.10 o
  -3  -7   7       79.03       82.65      5.17 o
  -2  -7   7      245.19      254.30      7.91 o
  -1  -7   7      216.63      228.67      7.44 o
   0  -7   7      331.46      351.71     17.25 o
   1  -7   7      298.10      309.33     15.92 o
   2  -7   7       82.42       82.51      8.09 o
   3  -7   7       11.24       12.81      3.58 o
   4  -7   7        6.38        4.68      1.37 o
   5  -7   7        1.61        1.61      0.95 o
  -5  -6   7       22.72       24.00      3.45 o
  -4  -6   7        0.58        0.81      0.84 o
  -3  -6   7       26.86       31.53      2.71 o
  -2  -6   7       51.58       43.33      3.83 o
  -1  -6   7       74.46       77.83      6.39 o
   0  -6   7       14.70       14.55      3.84 o
   1  -6   7       66.05       59.67      7.56 o
   2  -6   7       58.65       61.07      7.56 o
   3  -6   7       24.30       27.11      3.11 o
   4  -6   7        1.08       -0.37      1.73 o
   5  -6   7        5.40        4.00      2.02 o
   6  -6   7        0.16       -0.33      1.20 o
  -6  -5   7        3.25        0.94      0.52 o
  -5  -5   7        1.96        2.30      1.61 o
  -4  -5   7       31.12       29.73      6.86 o
  -3  -5   7       52.62       52.90      3.60 o
  -2  -5   7       50.94       54.20      3.28 o
  -1  -5   7       91.20       88.91      5.13 o
   0  -5   7      796.89      791.40     14.17 o
   1  -5   7       14.75       23.68      5.74 o
   2  -5   7      539.55      549.26     21.92 o
   3  -5   7        7.53        8.86      2.05 o
   4  -5   7        1.32        1.90      2.57 o
   5  -5   7       11.62        9.84      2.48 o
   6  -5   7        9.08        8.98      2.24 o
   7  -5   7        0.82        2.60      1.14 o
  -6  -4   7       15.95        1.21      6.93 o
  -5  -4   7       35.15       32.76      3.71 o
  -4  -4   7       54.22       52.43      2.93 o
  -3  -4   7      265.10      265.25      5.84 o
  -2  -4   7      670.40      685.75      9.64 o
  -1  -4   7      559.76      542.07     11.18 o
   0  -4   7      954.80      986.39     14.52 o
   1  -4   7      892.39      957.18     22.74 o
   2  -4   7      645.76      651.52     51.49 o
   3  -4   7      237.45      249.51     14.17 o
   4  -4   7       20.43       21.18      2.93 o
   5  -4   7       92.49       80.99      4.97 o
   6  -4   7       10.87        9.97      2.49 o
   7  -4   7        1.29       -0.03      1.27 o
  -6  -3   7        1.04        1.03      0.58 o
  -5  -3   7        5.94        5.36      1.69 o
  -4  -3   7       13.43       15.04      1.98 o
  -3  -3   7       71.47       64.47      3.58 o
  -2  -3   7       63.12       62.06      3.48 o
  -1  -3   7      100.76      100.61      4.72 o
   0  -3   7       97.37      105.83     12.79 o
   1  -3   7       19.63       24.42      6.36 o
   2  -3   7      429.35      423.00     15.08 o
   3  -3   7      257.13      246.01      7.73 o
   4  -3   7      101.41       93.28      5.36 o
   5  -3   7       18.64       20.29      2.70 o
   6  -3   7        7.41        5.76      2.33 o
   7  -3   7        0.84        0.22      1.02 o
   8  -3   7        6.57        5.16      1.27 o
  -7  -2   7        1.15        0.31      0.85 o
  -6  -2   7        0.94       -1.06      1.60 o
  -5  -2   7        3.22        4.80      2.15 o
  -4  -2   7        0.42        2.19      1.33 o
  -3  -2   7      468.13      529.65     10.50 o
  -2  -2   7      177.49      209.52      5.22 o
  -1  -2   7      728.54      766.55     22.97 o
   0  -2   7      143.73      152.63     15.10 o
   1  -2   7      857.22      928.59     37.70 o
   2  -2   7       29.45       32.91      7.21 o
   3  -2   7       32.67       37.32      4.63 o
   4  -2   7        7.92        6.35      2.36 o
   5  -2   7        1.55        2.18      2.27 o
   6  -2   7        2.39        3.34      1.25 o
   7  -2   7      139.56      139.54      5.21 o
   8  -2   7       70.02       71.32     10.15 o
  -7  -1   7       10.83        8.88      1.96 o
  -6  -1   7        5.15        5.66      2.82 o
  -5  -1   7        1.12        1.92      1.71 o
  -4  -1   7       67.33       62.63      3.30 o
  -3  -1   7      932.73      888.75     20.52 o
  -2  -1   7      529.29      516.64     63.77 o
  -1  -1   7     1714.75     1860.49     35.32 o
   0  -1   7      936.65      912.61     35.48 o
   1  -1   7     1087.46     1037.26     38.54 o
   2  -1   7     1836.99     1855.45     52.71 o
   3  -1   7     1119.93     1148.19     42.12 o
   4  -1   7      144.17      116.96     21.42 o
   5  -1   7      126.91      102.76      9.22 o
   6  -1   7        2.10       -0.08      1.42 o
   7  -1   7       53.53       54.42      3.77 o
   8  -1   7      115.71      114.88      8.08 o
  -7   0   7        1.07        1.12      0.60 o
  -6   0   7        1.56       -1.31      2.84 o
  -5   0   7        8.27        8.13      1.97 o
  -4   0   7        3.55        6.35      1.61 o
  -3   0   7       74.18       73.44      3.42 o
  -2   0   7      121.67      129.48     14.03 o
  -1   0   7      258.57      253.74     18.28 o
   0   0   7      402.27      360.00     15.16 o
   1   0   7      572.23      540.65     27.25 o
   2   0   7     1354.11     1329.02     43.36 o
   3   0   7     1052.25     1003.00     38.30 o
   4   0   7      684.94      692.73     23.99 o
   5   0   7       48.91       47.95      5.29 o
   6   0   7       15.39       13.67      3.55 o
   7   0   7        9.61        3.40      3.08 o
   8   0   7        9.46        9.64      1.56 o
   9   0   7       14.59       15.21      2.02 o
  -7   1   7        0.06       -1.72      1.53 o
  -6   1   7       47.30       44.05      3.37 o
  -5   1   7        2.50        1.76      1.42 o
  -4   1   7        0.17        2.04      1.53 o
  -3   1   7       13.56       16.03      2.12 o
  -2   1   7        3.87        6.41      4.01 o
  -1   1   7       20.74       22.56      5.68 o
   0   1   7        6.45       11.10      3.99 o
   1   1   7      468.39      534.60     25.72 o
   2   1   7        1.01        7.02      3.26 o
   3   1   7       40.88       38.91      7.54 o
   4   1   7       34.35       32.52      6.68 o
   5   1   7       10.39       13.78      3.45 o
   6   1   7       29.76       32.01      5.65 o
   7   1   7        0.16        2.14      2.36 o
   8   1   7       34.49       27.63      3.04 o
   9   1   7        3.86        4.71      1.67 o
  -7   2   7       18.38       19.11      2.77 o
  -6   2   7       68.12       62.68      3.43 o
  -5   2   7        2.03        4.01      1.69 o
  -4   2   7       54.56       57.05      2.65 o
  -3   2   7       36.18       34.81      1.99 o
  -2   2   7      118.29      121.67     14.02 o
  -1   2   7      307.88      330.89     21.72 o
   0   2   7       30.85       28.97      6.39 o
   1   2   7      994.59      986.48     34.97 o
   2   2   7     1640.80     1646.25     44.90 o
   3   2   7     1402.06     1563.09     43.96 o
   4   2   7     1683.75     2125.59     50.99 o
   5   2   7       61.80       44.93      5.43 o
   6   2   7       92.51       69.84      8.67 o
   7   2   7       81.85       71.01      8.54 o
   8   2   7       15.54       10.92      1.67 o
   9   2   7        0.73        1.01      1.32 o
  -7   3   7       40.04       37.27      3.32 o
  -6   3   7       17.65       18.16      2.70 o
  -5   3   7       26.29       26.37      3.34 o
  -4   3   7      111.41      102.10      3.61 o
  -3   3   7      100.64       93.23      3.16 o
  -2   3   7        5.60       10.05      4.75 o
  -1   3   7      283.98      267.29     20.02 o
   0   3   7      959.61      995.37     37.36 o
   1   3   7      736.31      668.78     30.07 o
   2   3   7     2533.10     2860.63     61.14 o
   3   3   7     2843.09     3357.33     66.59 o
   4   3   7     1457.30     1374.02     52.28 o
   5   3   7      723.39      668.56     13.94 o
   6   3   7      446.36      400.81     20.02 o
   7   3   7      110.36       93.10      9.80 o
   8   3   7       30.09       19.57      6.79 o
   9   3   7        5.72        3.98      1.44 o
  -7   4   7       10.69        9.41      1.63 o
  -6   4   7        5.74        2.05      2.75 o
  -5   4   7       15.81       12.07      1.46 o
  -4   4   7       34.98       33.03      2.21 o
  -3   4   7      304.98      294.68      7.55 o
  -2   4   7      262.01      272.05      9.82 o
  -1   4   7        3.00        3.44      3.34 o
   0   4   7      165.66      174.93     16.33 o
   1   4   7      125.02      123.10     13.35 o
   2   4   7      510.09      547.40     27.83 o
   3   4   7      181.41      165.56     15.21 o
   4   4   7       55.20       44.55     10.29 o
   5   4   7      326.54      297.89      9.42 o
   6   4   7      309.12      296.82     17.60 o
   7   4   7        0.49        0.38      3.11 o
   8   4   7        3.50        3.09      2.45 o
   9   4   7        1.86        3.59      1.02 o
  -6   5   7       29.00       31.30      3.96 o
  -5   5   7        4.75        3.55      1.02 o
  -4   5   7       23.44       20.78      2.11 o
  -3   5   7        0.53        2.78      3.32 o
  -2   5   7      156.35      162.16      9.79 o
  -1   5   7      413.45      426.55     27.22 o
   0   5   7      866.07      880.36     37.89 o
   1   5   7      121.23       99.25     12.58 o
   2   5   7      819.34      890.63     36.40 o
   3   5   7     1244.88     1465.62     45.59 o
   4   5   7      678.48      566.95     33.72 o
   5   5   7      183.93      160.62      7.07 o
   6   5   7       45.40       38.60      7.06 o
   7   5   7       73.81       71.50      5.20 o
   8   5   7       37.81       49.51      4.41 o
   9   5   7       31.67       27.22      1.97 o
  -6   6   7       30.13       30.25      3.49 o
  -5   6   7       10.87       10.30      1.49 o
  -4   6   7       19.71       18.35      1.99 o
  -3   6   7       13.31       13.21      2.00 o
  -2   6   7        0.39        3.09      1.55 o
  -1   6   7      379.72      349.37      8.14 o
   0   6   7      919.96      926.22     40.75 o
   1   6   7      886.84      958.06     40.29 o
   2   6   7     1004.36     1111.48     42.45 o
   3   6   7     1448.29     1558.67    201.50 o
   4   6   7     1786.14     1663.96     22.02 o
   5   6   7      688.63      598.66     18.37 o
   6   6   7      441.62      481.04     33.08 o
   7   6   7      265.36      315.74     12.69 o
   8   6   7       47.98       50.78      3.84 o
   9   6   7        1.50        1.41      1.29 o
  -6   7   7       17.23       17.07      2.12 o
  -5   7   7        1.16        2.45      1.05 o
  -4   7   7        3.48        2.84      1.59 o
  -3   7   7       50.83       45.64      6.16 o
  -2   7   7       11.91        9.76      2.62 o
  -1   7   7      117.74      109.67      4.16 o
   0   7   7       79.19       70.06      5.51 o
   1   7   7       89.92       81.41      5.86 o
   2   7   7      105.03       95.15      5.10 o
   3   7   7      670.26      629.62     14.14 o
   4   7   7       28.39       25.59      3.03 o
   5   7   7      360.54      316.59     17.76 o
   6   7   7       48.69       50.29      4.65 o
   7   7   7      148.59      157.76      7.04 o
   8   7   7       28.51       31.30      2.98 o
   9   7   7        4.55        3.25      1.36 o
  -5   8   7       31.59       34.02      2.45 o
  -4   8   7        5.26        2.63      1.32 o
  -3   8   7       16.97       18.67      2.59 o
  -2   8   7        9.13       10.42      1.89 o
  -1   8   7        6.09        5.48      1.41 o
   0   8   7      133.10      140.54      6.71 o
   1   8   7       90.24       89.88      8.76 o
   2   8   7      201.69      190.63      7.32 o
   3   8   7       65.32       54.31      4.56 o
   4   8   7     1141.94     1082.98     19.46 o
   5   8   7       39.35       29.00      6.01 o
   6   8   7       94.15       88.12      5.66 o
   7   8   7       34.45       34.51      3.35 o
   8   8   7       53.35       55.81      3.35 o
  -5   9   7       37.61       36.90      2.31 o
  -4   9   7       27.83       31.13      2.66 o
  -3   9   7       35.83       39.61      3.29 o
  -2   9   7       83.40       79.11      3.29 o
  -1   9   7       10.06       10.35      1.58 o
   0   9   7       37.98       31.24      3.18 o
   1   9   7      128.55      118.98      8.40 o
   2   9   7       88.43       95.54      5.80 o
   3   9   7      493.03      471.24     12.60 o
   4   9   7      632.82      599.72     14.27 o
   5   9   7      555.77      580.25     22.88 o
   6   9   7      356.06      331.57     11.40 o
   7   9   7      182.81      177.52     15.66 o
   8   9   7       79.28       80.82      7.24 o
  -4  10   7       20.73       20.56      1.72 o
  -3  10   7       40.94       49.52      3.79 o
  -2  10   7       55.20       54.15      4.50 o
  -1  10   7        7.88        8.19      1.96 o
   0  10   7       28.42       23.69      3.92 o
   1  10   7       55.51       58.11      5.88 o
   2  10   7       74.50       70.37      4.95 o
   3  10   7      126.56      121.30      6.32 o
   4  10   7      380.55      354.24     14.69 o
   5  10   7      211.92      208.69     13.32 o
   6  10   7      116.29      106.88      5.97 o
   7  10   7      197.88      189.69      9.61 o
  -3  11   7        1.43        0.19      0.81 o
  -2  11   7        0.15        1.15      0.58 o
  -1  11   7        0.98        1.12      1.14 o
   0  11   7        7.57        4.44      2.32 o
   1  11   7       10.93       11.06      3.08 o
   2  11   7        0.03        1.00      2.18 o
   3  11   7       19.14       19.18      2.72 o
   4  11   7        1.83        2.93      1.67 o
   5  11   7        2.33        1.50      2.55 o
   6  11   7        4.91        7.24      1.64 o
   7  11   7       29.96       28.31      1.57 o
  -2  12   7       27.16       25.68      2.84 o
  -1  12   7       36.72       38.50      3.37 o
   0  12   7        4.88        7.44      2.12 o
   1  12   7        7.68        6.94      2.50 o
   2  12   7       16.26       14.17      2.90 o
   3  12   7       40.46       47.06      3.35 o
   4  12   7       79.81       83.13      4.78 o
   5  12   7      132.88      128.04     17.74 o
   6  12   7       51.01       46.59      3.62 o
   0  13   7        0.98        0.30      1.10 o
   1  13   7        9.11       14.03      2.20 o
   2  13   7       20.00       23.61      2.78 o
   3  13   7       68.40       69.06      3.93 o
   5  13   7       61.49       50.33      2.76 o
  -1  -9   8        0.34        1.27      1.32 o
   0  -9   8        2.52        5.56      1.83 o
   1  -9   8        0.24        3.91      1.53 o
  -3  -8   8       23.51       20.30      2.21 o
  -2  -8   8       61.29       53.96      3.13 o
  -1  -8   8        2.46        3.39      2.37 o
   0  -8   8        3.09        1.15      2.12 o
   1  -8   8        0.67        1.51      2.07 o
   2  -8   8       10.37        7.76      1.65 o
   3  -8   8       13.89       13.03      2.97 o
  -4  -7   8      196.30      197.29      7.57 o
  -3  -7   8       98.51      100.40      7.14 o
  -2  -7   8       32.46       36.47      3.32 o
  -1  -7   8       75.77       75.44      4.01 o
   0  -7   8      101.08      102.71      6.71 o
   1  -7   8       33.92       34.33      3.47 o
   2  -7   8        0.31        0.90      2.80 o
   3  -7   8       11.56       14.03      2.81 o
   4  -7   8        2.37        0.54      1.59 o
   5  -7   8       70.93       71.89      4.53 o
  -5  -6   8       38.23       33.73      2.95 o
  -4  -6   8       40.95       50.44      5.00 o
  -3  -6   8       42.69       42.74      3.18 o
  -2  -6   8       21.63       23.14      2.68 o
  -1  -6   8      114.06      115.76      4.81 o
   0  -6   8      140.51      137.47      7.91 o
   1  -6   8       35.65       44.74      6.72 o
   2  -6   8       29.25       33.49      5.76 o
   3  -6   8        0.05       -3.15      3.12 o
   4  -6   8       11.34        3.22      7.58 o
   5  -6   8        7.23        7.48      2.22 o
  -5  -5   8       48.60       47.86      3.26 o
  -4  -5   8        8.31        6.96      1.96 o
  -3  -5   8        4.37        4.99      1.77 o
  -2  -5   8       42.99       44.73      3.22 o
  -1  -5   8       16.84       17.84      2.75 o
   0  -5   8        0.51        1.90      2.22 o
   1  -5   8        0.69        0.31      2.29 o
   2  -5   8        4.59       12.54      4.80 o
   3  -5   8       10.11       13.64      4.42 o
   4  -5   8       37.64       36.49      3.46 o
   5  -5   8        1.11        3.52      1.44 o
   6  -5   8       17.58       21.00      2.08 o
  -6  -4   8       52.30       51.79      4.25 o
  -5  -4   8      105.45      104.68      5.21 o
  -4  -4   8      100.91      107.32      5.31 o
  -3  -4   8      205.77      210.78      6.56 o
  -2  -4   8      292.03      296.81      7.13 o
  -1  -4   8      198.11      199.53      7.67 o
   0  -4   8       19.89       19.44      2.69 o
   1  -4   8     1403.60     1409.08     26.55 o
   2  -4   8      117.66      110.86     10.37 o
   3  -4   8        4.32        4.40      1.87 o
   4  -4   8       71.79       75.78      7.10 o
   5  -4   8       44.01       43.19      3.72 o
   6  -4   8      119.27      120.55      7.03 o
   7  -4   8      160.93      168.16      6.88 o
  -6  -3   8       30.41       31.62      3.92 o
  -5  -3   8       37.15       37.58      3.63 o
  -4  -3   8      130.21      132.89      5.90 o
  -3  -3   8      297.30      299.65      9.15 o
  -2  -3   8      100.84      102.61      4.65 o
  -1  -3   8      221.71      215.06      7.86 o
   0  -3   8      240.85      237.10      7.45 o
   1  -3   8      188.22      201.17     10.77 o
   2  -3   8        3.16        1.85      2.87 o
   3  -3   8       15.37       10.91      2.20 o
   4  -3   8       59.07       52.30      5.85 o
   5  -3   8       76.78       74.46      4.78 o
   6  -3   8       72.99       70.94      5.11 o
   7  -3   8       34.61       30.79      3.39 o
  -6  -2   8        2.13        2.48      1.40 o
  -5  -2   8        0.10       -0.77      1.78 o
  -4  -2   8        2.89        4.05      1.85 o
  -3  -2   8       11.80       13.66      2.09 o
  -2  -2   8       18.34       17.96      2.28 o
  -1  -2   8      172.40      192.94      6.66 o
   0  -2   8      179.63      160.78      6.05 o
   1  -2   8        6.88        5.81      2.43 o
   2  -2   8       34.50       37.23      4.98 o
   3  -2   8       18.14       20.32      2.46 o
   4  -2   8       61.77       53.88      4.26 o
   5  -2   8        1.17        0.81      1.96 o
   6  -2   8        8.04        3.29      2.97 o
   7  -2   8        4.94        7.86      1.46 o
   8  -2   8       58.63       46.07      3.47 o
  -6  -1   8       28.22       23.88      2.66 o
  -5  -1   8       10.81        9.53      2.12 o
  -4  -1   8       96.46       95.23      5.01 o
  -3  -1   8      200.60      186.21      6.62 o
  -2  -1   8      795.72      775.74     16.43 o
  -1  -1   8      551.09      532.50     17.12 o
   0  -1   8      446.19      456.76     24.34 o
   1  -1   8      926.01      914.50     39.12 o
   2  -1   8      253.67      249.79     11.35 o
   3  -1   8       37.62       36.43      3.62 o
   4  -1   8      412.58      357.50     36.84 o
   5  -1   8        1.52        0.90      3.05 o
   6  -1   8       21.30       19.50      2.87 o
   7  -1   8      274.32      245.44      7.88 o
   8  -1   8       58.45       64.34      5.45 o
  -6   0   8        9.33       12.15      2.84 o
  -5   0   8       49.09       44.64      3.33 o
  -4   0   8      198.52      188.30      6.28 o
  -3   0   8      573.33      547.86     14.16 o
  -2   0   8      913.25      917.93     16.54 o
  -1   0   8      558.90      605.80     22.63 o
   0   0   8      693.73      720.19     32.82 o
   1   0   8      748.94      802.61     24.86 o
   2   0   8      779.84      822.32     37.32 o
   3   0   8      119.23      105.69      9.96 o
   4   0   8       19.54       10.07      3.09 o
   5   0   8        3.41        4.20      3.67 o
   6   0   8       20.88       16.38      4.51 o
   7   0   8       99.12       91.39      5.15 o
   8   0   8       68.55       70.94     11.37 o
  -6   1   8       37.88       35.55      4.30 o
  -5   1   8        4.05        3.58      1.57 o
  -4   1   8       71.24       71.87      4.68 o
  -3   1   8      134.30      137.13      4.60 o
  -2   1   8      141.13      141.73      4.41 o
  -1   1   8       12.51       18.40      5.69 o
   0   1   8      168.61      199.49     17.52 o
   1   1   8       76.84       97.36     11.87 o
   2   1   8      239.79      278.48     20.26 o
   3   1   8      509.27      561.66     28.76 o
   4   1   8       43.71       37.46      3.79 o
   5   1   8      179.14      155.11     10.19 o
   6   1   8        2.27       -1.09      3.26 o
   7   1   8        8.04       12.46      3.95 o
   8   1   8        5.51        6.00      1.45 o
   9   1   8        0.37        2.30      1.12 o
  -6   2   8        0.72        0.17      1.83 o
  -5   2   8        7.28        6.22      2.32 o
  -4   2   8        4.60        4.12      1.39 o
  -3   2   8       45.74       39.30      3.32 o
  -2   2   8      316.67      301.26      7.84 o
  -1   2   8      337.65      323.63     23.13 o
   0   2   8       37.06       42.40      8.26 o
   1   2   8      711.77      837.44     35.52 o
   2   2   8      109.09      114.02     13.20 o
   3   2   8      175.83      201.63     17.40 o
   4   2   8       17.65       13.57      2.30 o
   5   2   8       29.91       23.02      4.36 o
   6   2   8        3.67        2.92      2.87 o
   7   2   8       20.74       13.52      3.87 o
   8   2   8       39.65       35.58      4.89 o
   9   2   8       85.88       93.07      4.60 o
  -6   3   8       38.30       36.00      4.12 o
  -5   3   8       32.37       34.60      3.90 o
  -4   3   8       53.48       48.66      3.42 o
  -3   3   8      573.81      577.63     10.31 o
  -2   3   8      565.53      563.29     10.82 o
  -1   3   8      725.24      728.57     35.11 o
   0   3   8      739.69      777.37     35.51 o
   1   3   8     1103.44     1188.00     43.43 o
   2   3   8     1260.67     1385.50     46.45 o
   3   3   8     1088.31     1248.32     44.05 o
   4   3   8      308.17      266.92      8.20 o
   5   3   8        1.36        1.98      2.23 o
   6   3   8       12.66        9.60      3.80 o
   7   3   8       17.35       13.17      4.27 o
   8   3   8       61.41       52.89      7.48 o
   9   3   8       97.67      105.47      4.95 o
  -6   4   8       45.17       48.71      4.37 o
  -5   4   8       48.31       54.09      3.66 o
  -4   4   8       64.14       62.41      3.97 o
  -3   4   8       37.46       33.91      2.34 o
  -2   4   8      437.30      439.01     11.72 o
  -1   4   8      215.89      227.65      9.55 o
   0   4   8       47.65       36.73      8.19 o
   1   4   8      508.51      604.65     31.44 o
   2   4   8      273.39      335.99     23.49 o
   3   4   8       91.56      119.22     13.76 o
   4   4   8       72.17       83.94      4.49 o
   5   4   8       26.14       26.93      2.80 o
   6   4   8        0.16       -1.04      2.35 o
   7   4   8       32.76       28.92      5.93 o
   8   4   8       13.63       17.86      4.35 o
   9   4   8       11.85       12.86      1.93 o
  -6   5   8       15.82       21.64      2.74 o
  -5   5   8        0.14        2.34      1.44 o
  -4   5   8       47.04       40.96      3.29 o
  -3   5   8      160.33      156.25      4.59 o
  -2   5   8      346.03      348.99      8.12 o
  -1   5   8      102.04      101.11      6.38 o
   0   5   8      299.27      278.20     10.38 o
   1   5   8      118.78       92.40     12.72 o
   2   5   8      765.71      808.04     36.82 o
   3   5   8     1064.39     1025.20     18.90 o
   4   5   8       13.65       10.16      1.60 o
   5   5   8       21.14       17.91      2.55 o
   6   5   8       23.59       22.06      4.03 o
   7   5   8       51.40       60.00      7.95 o
   8   5   8        7.20        7.73      3.12 o
   9   5   8       15.77       14.51      1.40 o
  -6   6   8        6.12        5.06      1.33 o
  -5   6   8       15.55       15.92      7.21 o
  -4   6   8       40.31       40.07      2.98 o
  -3   6   8       26.44       25.01      2.14 o
  -2   6   8      728.44      712.95     14.82 o
  -1   6   8      700.64      675.74     13.45 o
   0   6   8     1170.45     1167.95     16.67 o
   1   6   8     1070.10     1073.44     19.44 o
   2   6   8     1706.34     1756.50     25.77 o
   3   6   8      767.14      703.10     16.93 o
   4   6   8      805.30      749.60     16.71 o
   5   6   8       56.78       44.27      6.46 o
   6   6   8        2.64        1.98      2.51 o
   7   6   8       12.36       13.66      2.96 o
   8   6   8        1.15        0.62      2.29 o
  -5   7   8       33.48       40.25      3.13 o
  -4   7   8       22.33       20.97      2.29 o
  -3   7   8       36.80       39.07      2.77 o
  -2   7   8      220.58      203.12     11.66 o
  -1   7   8      416.39      407.16     13.53 o
   0   7   8      401.40      389.80      9.81 o
   1   7   8      360.08      359.28      7.77 o
   2   7   8      154.59      149.56      6.55 o
   3   7   8      837.46      842.57     15.92 o
   4   7   8        8.92       11.15      2.86 o
   5   7   8      264.13      276.31     31.00 o
   6   7   8       40.31       44.23      4.26 o
   7   7   8        0.03       -0.35      1.49 o
   8   7   8       22.22       26.87      4.28 o
  -5   8   8        6.01        6.61      1.22 o
  -4   8   8        0.07       -0.01      1.35 o
  -3   8   8       15.57       18.15      2.60 o
  -2   8   8        6.03        4.56      3.24 o
  -1   8   8       25.19       18.37      3.46 o
   0   8   8      123.75      119.21      5.55 o
   1   8   8       41.87       35.69      4.79 o
   2   8   8        7.19        5.56      3.38 o
   3   8   8       40.85       41.98      8.20 o
   4   8   8        0.84        2.88      2.30 o
   5   8   8       44.35       30.33      3.51 o
   6   8   8       19.25       19.11      2.97 o
   7   8   8        0.08        1.82      1.27 o
   8   8   8        0.04       -1.71      2.05 o
  -4   9   8        0.18        0.71      0.99 o
  -3   9   8        1.10        2.00      1.38 o
  -2   9   8        8.45       11.32      2.28 o
  -1   9   8       96.13       98.79      4.83 o
   0   9   8      218.50      219.51      7.19 o
   1   9   8       96.54       94.19      7.31 o
   2   9   8      110.02      104.35      5.99 o
   3   9   8      209.82      208.97      9.14 o
   4   9   8       94.27       90.86      5.82 o
   5   9   8      171.65      154.03      7.07 o
   6   9   8       10.65       12.52      2.48 o
   7   9   8        2.37        2.26      1.09 o
   8   9   8        2.29        1.02      1.38 o
  -3  10   8        3.67        4.25      0.87 o
  -2  10   8       17.92       22.14      2.41 o
  -1  10   8       41.71       48.14      3.20 o
   0  10   8      143.14      147.37      7.40 o
   1  10   8       76.98       76.78      6.49 o
   2  10   8      156.98      160.25      7.07 o
   3  10   8      207.99      211.27      9.74 o
   4  10   8      261.96      269.91     11.47 o
   5  10   8      230.54      240.18      7.91 o
   6  10   8      103.02       91.82      5.98 o
   7  10   8       69.45       75.56      6.06 o
  -2  11   8        1.11        0.86      1.01 o
  -1  11   8        7.34        8.74      1.42 o
   0  11   8       11.73       10.45      2.64 o
   1  11   8        3.06        3.21      2.12 o
   2  11   8       59.66       62.07      5.61 o
   3  11   8       19.61       18.20      2.71 o
   4  11   8       48.24       46.54      3.63 o
   5  11   8        6.03        4.79      3.09 o
   6  11   8       63.54       62.51      6.80 o
  -1  12   8        2.32        1.74      1.05 o
   0  12   8       22.93       19.89      2.68 o
   1  12   8       42.43       51.14      4.43 o
   2  12   8       44.94       52.69      4.66 o
   3  12   8       37.68       23.03     19.44 o
   4  12   8       92.07       93.95      5.88 o
   5  12   8      152.29      140.98     20.38 o
   6  12   8       20.06       17.13      2.43 o
   0  13   8       58.58       60.95      3.08 o
   1  13   8      102.69      119.53      5.10 o
   2  13   8      118.86      131.74      5.53 o
   3  13   8      204.82      223.05      6.52 o
   4  13   8      172.62      136.72      4.68 o
  -1  -8   9        1.39        0.06      1.09 o
   0  -8   9        0.25        1.57      1.39 o
   1  -8   9       11.01        8.53      2.21 o
  -2  -7   9        0.02        0.79      1.03 o
  -1  -7   9        2.59        2.55      2.10 o
   0  -7   9        5.24        7.98      2.93 o
   1  -7   9      173.70      180.52     11.03 o
   2  -7   9       21.13       24.08      2.12 o
   3  -7   9       67.91       64.30      8.19 o
   4  -7   9       60.97       66.34      4.32 o
  -4  -6   9        1.50        2.05      1.07 o
  -3  -6   9        2.45        1.58      1.58 o
  -2  -6   9        0.20        1.52      2.14 o
  -1  -6   9        2.23        2.68      1.19 o
   0  -6   9        8.91       14.59      2.35 o
   1  -6   9       30.56       27.72      5.13 o
   2  -6   9       29.48       34.34      5.38 o
   3  -6   9       20.70       18.24      3.87 o
   4  -6   9       74.65       60.93      5.10 o
   5  -6   9       13.97       19.21      2.75 o
  -4  -5   9        4.06        1.99      1.55 o
  -3  -5   9       24.11       24.74      2.40 o
  -2  -5   9       16.17       17.79      3.11 o
  -1  -5   9        1.12        2.19      1.82 o
   0  -5   9        0.67        0.90      2.04 o
   1  -5   9        0.72       -1.09      3.33 o
   2  -5   9       13.74       18.11      4.82 o
   3  -5   9        2.52        3.48      3.26 o
   4  -5   9        2.24       -0.39      1.94 o
   5  -5   9        1.42        0.05      0.75 o
   6  -5   9        6.90        6.80      1.69 o
  -5  -4   9       55.05       52.78      2.85 o
  -4  -4   9       63.97       57.77      5.98 o
  -3  -4   9      134.88      142.68      5.89 o
  -2  -4   9        2.25        1.84      1.36 o
  -1  -4   9       17.22       16.17      2.58 o
   0  -4   9        7.87        9.63      2.27 o
   1  -4   9        7.06        7.16      2.87 o
   2  -4   9      379.50      385.60     22.62 o
   3  -4   9      105.45      111.22     10.16 o
   4  -4   9      107.64      115.76      8.03 o
   5  -4   9      207.08      219.46     17.41 o
   6  -4   9      211.82      234.52      8.80 o
  -5  -3   9       77.46       85.93      4.22 o
  -4  -3   9       97.34      107.08      4.15 o
  -3  -3   9       71.95       73.06      3.83 o
  -2  -3   9       23.13       21.30      2.84 o
  -1  -3   9       25.74       27.29      3.09 o
   0  -3   9       11.34       14.02      2.39 o
   1  -3   9      115.99      132.92      9.20 o
   2  -3   9       22.21       16.56      3.43 o
   3  -3   9      264.16      263.84     11.63 o
   4  -3   9      234.50      257.74     20.56 o
   5  -3   9      193.37      193.80     12.31 o
   6  -3   9      253.26      264.92     20.12 o
   7  -3   9       64.90       68.43      4.49 o
  -5  -2   9       20.43       21.38      2.54 o
  -4  -2   9       23.91       26.96      2.67 o
  -3  -2   9       13.90       16.69      2.45 o
  -2  -2   9        1.02        2.35      1.60 o
  -1  -2   9        1.37        1.27      1.73 o
   0  -2   9       18.93       14.41      3.70 o
   1  -2   9        0.09        0.18      2.67 o
   2  -2   9        1.64        1.08      2.91 o
   3  -2   9       22.67       17.64      5.09 o
   4  -2   9       14.80       13.36      2.43 o
   5  -2   9       10.96       11.34      2.18 o
   6  -2   9        1.19        0.06      3.52 o
   7  -2   9       10.95       11.78      2.42 o
  -6  -1   9        2.39        2.56      0.99 o
  -5  -1   9       34.46       32.60      2.86 o
  -4  -1   9       12.34       13.57      2.24 o
  -3  -1   9        9.05        9.18      1.79 o
  -2  -1   9       24.79       24.74      3.25 o
  -1  -1   9        0.70        3.12      1.80 o
   0  -1   9       40.43       40.71      3.84 o
   1  -1   9        0.17        0.73      2.08 o
   2  -1   9       11.28       10.17      3.43 o
   3  -1   9      236.67      230.26     10.28 o
   4  -1   9      126.58      119.24     10.75 o
   5  -1   9      111.15       95.43      5.81 o
   6  -1   9       58.93       51.37      4.07 o
   7  -1   9      242.22      242.46      7.44 o
   8  -1   9        2.78       -0.12      1.11 o
  -6   0   9       25.48       26.49      2.13 o
  -5   0   9      140.53      142.73      5.69 o
  -4   0   9       74.90       68.33      3.64 o
  -3   0   9      146.99      153.52      5.76 o
  -2   0   9      113.25       99.96      5.86 o
  -1   0   9       51.81       44.31      3.96 o
   0   0   9       67.29       76.23      5.88 o
   1   0   9       80.44       70.72      6.64 o
   2   0   9        2.16        2.19      1.68 o
   3   0   9      313.71      270.56     11.11 o
   4   0   9       14.60       18.50      4.35 o
   5   0   9      385.28      404.93     19.50 o
   6   0   9       94.29       90.62      9.18 o
   7   0   9      130.21      131.94      6.33 o
   8   0   9      153.99      173.61      9.97 o
  -6   1   9       34.32       32.07      2.36 o
  -5   1   9       43.93       46.41      3.85 o
  -4   1   9       91.63       89.44      4.74 o
  -3   1   9      166.51      160.78      5.90 o
  -2   1   9      102.11       93.30      5.80 o
  -1   1   9       14.78       13.54      2.18 o
   0   1   9        6.15        2.80      1.76 o
   1   1   9       57.39       54.49      3.52 o
   2   1   9       48.32       49.99      3.46 o
   3   1   9        1.08        1.04      1.33 o
   4   1   9       13.98        8.03      2.26 o
   5   1   9        7.26        5.81      3.07 o
   6   1   9        8.21        6.25      3.75 o
   7   1   9       66.61       56.01      4.20 o
   8   1   9       55.23       50.05      3.09 o
  -6   2   9        9.01        8.16      1.81 o
  -5   2   9        1.43        1.74      1.58 o
  -4   2   9        0.44        1.24      1.54 o
  -3   2   9      117.80      108.87      5.53 o
  -2   2   9        4.76        5.06      1.75 o
  -1   2   9       66.89       63.14      3.78 o
   0   2   9       93.87       84.10      7.27 o
   1   2   9       52.28       46.00      5.66 o
   2   2   9        7.58       11.84      1.96 o
   3   2   9       69.70       70.69      4.11 o
   4   2   9      141.54      142.16      6.34 o
   5   2   9       40.15       32.55      4.21 o
   6   2   9       20.58       17.68      4.66 o
   7   2   9       16.60       16.35      4.73 o
   8   2   9       51.89       48.42      2.67 o
  -6   3   9       72.65       59.88      3.84 o
  -5   3   9      110.48      111.74      5.57 o
  -4   3   9      282.67      292.59      8.10 o
  -3   3   9      464.52      468.48     10.45 o
  -2   3   9      173.97      146.33      6.21 o
  -1   3   9      375.85      361.09     11.40 o
   0   3   9      359.57      358.68     17.17 o
   1   3   9       19.91       27.21      3.04 o
   2   3   9      335.81      352.36     14.00 o
   3   3   9       24.43       23.60      2.40 o
   4   3   9       94.36       86.23      5.10 o
   5   3   9      215.96      205.13      7.79 o
   6   3   9      203.18      209.42     14.30 o
   7   3   9      192.20      211.51     13.67 o
   8   3   9      345.61      330.00     32.32 o
   9   3   9      156.79      165.76      5.17 o
  -6   4   9      100.59       77.55      3.82 o
  -5   4   9      148.45      155.21      6.25 o
  -4   4   9      178.23      196.57      5.22 o
  -3   4   9      242.03      248.04      7.59 o
  -2   4   9      327.91      345.71      9.27 o
  -1   4   9      122.61      121.37     12.36 o
   0   4   9       12.17       10.79      1.72 o
   1   4   9       12.14        5.94      1.62 o
   2   4   9       88.63       93.92      5.50 o
   3   4   9       16.66       13.96      1.98 o
   4   4   9      135.69      133.05      5.85 o
   5   4   9      244.21      222.76     11.74 o
   6   4   9      165.77      155.94     12.28 o
   7   4   9      244.09      278.87     15.56 o
   8   4   9      254.24      301.74     13.59 o
   9   4   9      143.94      132.63      4.58 o
  -5   5   9       10.68       11.74      1.96 o
  -4   5   9        2.20        1.19      1.69 o
  -3   5   9       51.46       53.20      3.24 o
  -2   5   9      104.13       98.86      5.72 o
  -1   5   9       18.61       20.32      3.96 o
   0   5   9       19.16       24.35      2.33 o
   1   5   9       17.96       12.71      2.22 o
   2   5   9       95.81       94.60      6.69 o
   3   5   9        1.57        3.38      1.51 o
   4   5   9       67.43       49.70      3.90 o
   5   5   9        0.86        1.02      1.57 o
   6   5   9       69.82       71.34      6.24 o
   7   5   9        4.75        3.27      3.30 o
   8   5   9        9.73        4.07      2.19 o
  -5   6   9        8.60        1.65      3.09 o
  -4   6   9       68.15       73.13      5.37 o
  -3   6   9      136.27      134.40      4.66 o
  -2   6   9       92.46       91.88     11.33 o
  -1   6   9       54.70       56.17      5.95 o
   0   6   9      149.65      155.00      6.53 o
   1   6   9      105.66      106.78      4.95 o
   2   6   9      275.31      287.81      9.40 o
   3   6   9        7.16        6.36      2.23 o
   4   6   9      481.80      488.94     11.29 o
   5   6   9      346.69      348.81     11.49 o
   6   6   9      114.15      117.06      7.52 o
   7   6   9       60.36       71.51      5.40 o
   8   6   9      165.42      186.23     10.09 o
  -5   7   9       45.86       32.57      2.54 o
  -4   7   9       55.11       62.02      5.92 o
  -3   7   9       73.18       68.61      3.80 o
  -2   7   9      125.62      127.09      6.06 o
  -1   7   9      256.14      276.75     12.28 o
   0   7   9      158.86      170.03      6.65 o
   1   7   9       67.21       68.76      3.88 o
   2   7   9      125.60      131.94      7.00 o
   3   7   9      289.66      288.21     13.80 o
   4   7   9        0.36       -0.08      1.61 o
   5   7   9       75.92       87.85      4.89 o
   6   7   9       65.86       65.68      5.96 o
   7   7   9       70.72       72.34      5.22 o
   8   7   9      121.80      140.82      8.03 o
  -4   8   9        8.52        7.35      1.29 o
  -3   8   9       11.61       13.17      1.85 o
  -2   8   9       31.02       33.68      3.24 o
  -1   8   9       76.63       80.42      4.35 o
   0   8   9       22.99       21.75      2.58 o
   1   8   9       71.04       69.44      3.72 o
   2   8   9       22.65       19.22      3.19 o
   3   8   9       29.79       27.05      3.57 o
   4   8   9      153.85      146.94      7.55 o
   5   8   9        4.61        1.09      2.76 o
   6   8   9        6.61        3.78      2.34 o
   7   8   9        2.25        2.11      3.05 o
   8   8   9        1.04        2.29      1.67 o
  -4   9   9        7.74        5.85      1.10 o
  -3   9   9        8.05        6.91      1.29 o
  -2   9   9        3.91        4.59      1.64 o
  -1   9   9       58.25       54.07      3.43 o
   0   9   9        3.60        2.94      1.47 o
   1   9   9      124.61      128.20      8.32 o
   2   9   9       18.49       29.28      6.58 o
   3   9   9       17.11       22.43      3.21 o
   4   9   9        4.84        5.67      2.35 o
   5   9   9        0.01       -1.09      1.12 o
   6   9   9       71.04       80.59      5.10 o
   7   9   9       62.69       71.65      4.18 o
  -3  10   9       41.43       41.58      2.80 o
  -2  10   9       94.28      102.55      5.95 o
  -1  10   9      189.50      204.98      9.72 o
   0  10   9      238.19      275.90      7.09 o
   1  10   9      141.76      147.80      8.48 o
   2  10   9       49.54       55.05      4.23 o
   3  10   9      140.53      161.32      7.07 o
   4  10   9       54.79       58.90      4.40 o
   5  10   9        0.39        2.21      1.21 o
   6  10   9       23.52       23.20      2.94 o
   7  10   9        8.37        7.06      1.30 o
  -2  11   9       55.77       43.47      3.72 o
  -1  11   9      109.66       55.67     60.71 o
   0  11   9       73.88       88.64      5.48 o
   1  11   9       62.77       69.71      5.46 o
   2  11   9       25.11       27.63      3.81 o
   3  11   9        8.37       10.18      2.11 o
   4  11   9       11.36       14.64      2.21 o
   5  11   9        0.02        0.26      0.95 o
   6  11   9        9.44       14.94      2.93 o
   0  12   9        2.15        2.51      1.25 o
   1  12   9       22.64       24.01      2.88 o
   2  12   9       19.89       25.05      3.16 o
   3  12   9       11.74        3.54      6.85 o
   4  12   9       46.19       47.65      4.15 o
   5  12   9       13.42       14.02      2.60 o
   2  13   9       46.71       46.80      2.93 o
   0  -7  10       57.43       54.55      4.45 o
   1  -7  10       36.50       27.88      3.53 o
   2  -7  10       32.33       29.85      3.40 o
  -2  -6  10       26.73       22.22      2.42 o
  -1  -6  10       65.91       62.08      3.88 o
   0  -6  10      219.50      232.68     11.67 o
   1  -6  10       11.89       20.27      2.85 o
   2  -6  10      365.10      361.87      8.49 o
   3  -6  10       26.71       27.73      2.56 o
   4  -6  10       47.58       50.83      3.84 o
  -3  -5  10        8.36        7.14      1.83 o
  -2  -5  10       39.76       38.67      3.31 o
  -1  -5  10       14.17       14.22      1.88 o
   0  -5  10       27.24       27.13      2.93 o
   1  -5  10       14.37       11.70      2.42 o
   2  -5  10       27.84       27.46      5.14 o
   3  -5  10        1.89       -0.79      2.16 o
   4  -5  10        0.57       -0.15      1.97 o
   5  -5  10        8.84       12.01      2.28 o
  -4  -4  10        0.32        0.43      1.22 o
  -3  -4  10        1.42        2.75      3.20 o
  -2  -4  10        7.56        5.03      3.44 o
  -1  -4  10        3.34        4.96      1.47 o
   0  -4  10       42.16       44.69      4.82 o
   1  -4  10      123.15      136.29      8.03 o
   2  -4  10       24.29       27.83      5.81 o
   3  -4  10       57.40       61.14      7.47 o
   4  -4  10       82.54       79.42      7.58 o
   5  -4  10       38.18       10.98     19.35 o
   6  -4  10       17.48       13.43      2.21 o
  -4  -3  10        3.69        4.29      1.77 o
  -3  -3  10       34.72       48.63      3.38 o
  -2  -3  10       10.66       15.27      4.29 o
  -1  -3  10      118.79      151.88      5.52 o
   0  -3  10       76.86       95.30      5.21 o
   1  -3  10      226.79      241.91     12.59 o
   2  -3  10      147.78      161.05     10.99 o
   3  -3  10      192.93      187.36     11.58 o
   4  -3  10      186.23       27.09     88.14 o
   5  -3  10       59.14       68.65      8.63 o
   6  -3  10       89.03       90.26     10.59 o
  -5  -2  10       16.15       15.12      2.27 o
  -4  -2  10        4.28        4.48      1.53 o
  -3  -2  10       12.43        9.85      1.76 o
  -2  -2  10        1.64        1.98      2.02 o
  -1  -2  10       40.84       42.52      4.68 o
   0  -2  10        2.67        3.31      2.00 o
   1  -2  10       13.06       10.98      4.55 o
   2  -2  10       48.49       51.99     11.77 o
   3  -2  10       80.27       79.82      8.79 o
   4  -2  10       23.54       23.83      4.09 o
   5  -2  10       44.29       43.74      4.81 o
   6  -2  10       25.20       28.31      2.73 o
   7  -2  10       68.03       73.56      4.45 o
  -5  -1  10        0.24        0.94      0.97 o
  -4  -1  10       16.28       17.44      2.26 o
  -3  -1  10        5.55        2.95      1.43 o
  -2  -1  10        6.50        3.69      2.10 o
  -1  -1  10        8.86        8.59      2.50 o
   0  -1  10       80.26       79.86      4.93 o
   1  -1  10       34.65       32.75      4.53 o
   2  -1  10       11.03       13.93      4.65 o
   3  -1  10       27.72       31.70      5.95 o
   4  -1  10        3.84        4.18      3.51 o
   5  -1  10       80.13       77.14      5.11 o
   6  -1  10        7.98        7.83      1.76 o
   7  -1  10        9.32        8.84      1.48 o
  -5   0  10        6.74        5.55      1.28 o
  -4   0  10        0.70       -1.35      1.30 o
  -3   0  10        2.39        4.23      1.49 o
  -2   0  10       18.06       14.55      2.56 o
  -1   0  10       61.56       62.10      4.68 o
   0   0  10      143.10      137.64      8.32 o
   1   0  10       10.16       12.56      2.51 o
   2   0  10      371.73      430.46     14.23 o
   3   0  10      351.63      360.74     13.12 o
   4   0  10      281.29      300.28     11.97 o
   5   0  10      221.00      223.60     14.51 o
   6   0  10      173.19      187.35      7.61 o
   7   0  10      104.37      112.99      3.73 o
   8   0  10       47.76       43.45      3.06 o
  -5   1  10        4.12        4.03      1.53 o
  -4   1  10       21.45       21.19      2.24 o
  -3   1  10       23.94       24.74      2.32 o
  -2   1  10       36.87       36.59      3.73 o
  -1   1  10       58.00       53.30      4.46 o
   0   1  10       23.70       17.08      2.76 o
   1   1  10      128.57      136.46      7.74 o
   2   1  10      342.10      307.98     11.75 o
   3   1  10      380.32      373.29     13.40 o
   4   1  10      442.66      443.54     14.58 o
   5   1  10      110.23      108.99      7.26 o
   6   1  10      122.96      122.32     10.56 o
   7   1  10       95.22       99.42      5.63 o
   8   1  10       49.82       51.74      2.37 o
  -5   2  10        0.16        2.21      1.45 o
  -4   2  10        4.66        2.12      1.35 o
  -3   2  10        4.49        4.44      1.67 o
  -2   2  10        0.09       -3.48      2.06 o
  -1   2  10      109.63      111.75      6.19 o
   0   2  10      162.84      150.22     10.46 o
   1   2  10        1.17        1.26      1.96 o
   2   2  10      143.56      165.51      9.73 o
   3   2  10       75.35       70.10      4.66 o
   4   2  10        0.05       -0.03      2.27 o
   5   2  10        6.45        3.03      2.16 o
   6   2  10        2.72        5.47      3.89 o
   7   2  10        3.97        5.33      3.06 o
   8   2  10        0.71       -0.32      0.99 o
  -5   3  10       36.12       30.93      3.02 o
  -4   3  10       80.83       72.47      3.68 o
  -3   3  10       36.62       38.65      3.23 o
  -2   3  10      323.88      331.54     12.17 o
  -1   3  10        1.54        4.33      2.63 o
   0   3  10       16.98       20.21      3.74 o
   1   3  10       20.02       17.51      3.05 o
   2   3  10       14.59       16.36      2.68 o
   3   3  10      334.19      335.71      9.58 o
   4   3  10      648.13      627.62     13.57 o
   5   3  10      223.41      231.31     10.75 o
   6   3  10      169.32      196.33     13.37 o
   7   3  10      361.52      434.67     18.01 o
   8   3  10       82.60       89.74      7.39 o
  -5   4  10       45.38       43.54      2.60 o
  -4   4  10       83.59       84.83      4.78 o
  -3   4  10       36.64       37.96      3.14 o
  -2   4  10      215.72      230.98      7.53 o
  -1   4  10       69.63       68.05      5.28 o
   0   4  10       67.81       68.73      5.02 o
   1   4  10       64.33       59.30      5.01 o
   2   4  10      187.05      168.79      9.81 o
   3   4  10      667.01      673.28     13.33 o
   4   4  10      485.97      468.74     11.53 o
   5   4  10      371.37      387.38     15.88 o
   6   4  10      231.10      240.60     14.09 o
   7   4  10      272.41      325.37     15.61 o
   8   4  10      154.71      172.18     15.26 o
  -5   5  10       23.44       16.60      2.24 o
  -4   5  10       24.99       23.11      2.55 o
  -3   5  10       34.03       38.20      2.45 o
  -2   5  10       40.22       36.75      3.19 o
  -1   5  10       23.98       16.40      3.50 o
   0   5  10       89.75       89.91      6.14 o
   1   5  10       31.48       41.42      4.11 o
   2   5  10       20.02       20.01      3.28 o
   3   5  10        4.96        4.05      2.89 o
   4   5  10      161.98      169.83      6.94 o
   5   5  10        3.19        2.59      1.61 o
   6   5  10       20.17       23.48      3.64 o
   7   5  10       27.50       34.45      5.29 o
   8   5  10        8.45       11.56      2.98 o
  -4   6  10        9.51       10.36      1.80 o
  -3   6  10        6.80        5.53      1.52 o
  -2   6  10        4.88        5.27      1.71 o
  -1   6  10        6.43        2.22      2.15 o
   0   6  10        0.36        1.43      2.13 o
   1   6  10      104.92      118.03      6.49 o
   2   6  10       32.29       30.96      3.87 o
   3   6  10       23.21       26.02      4.29 o
   4   6  10      336.86      357.99      9.67 o
   5   6  10      108.81      100.77      5.37 o
   6   6  10      112.68      141.52      7.69 o
   7   6  10       32.96       41.06      4.64 o
   8   6  10      172.41      201.47      9.06 o
  -4   7  10       32.54       29.55      4.32 o
  -3   7  10       47.33       58.53      3.79 o
  -2   7  10       27.23       31.17      2.71 o
  -1   7  10        5.54        7.98      2.85 o
   0   7  10       46.44       46.44      3.60 o
   1   7  10       91.12       88.42      4.28 o
   2   7  10       59.56       61.75      5.03 o
   3   7  10        7.29        5.75      2.58 o
   4   7  10      630.73      698.53     12.84 o
   5   7  10       92.36      102.80      5.17 o
   6   7  10      248.61      286.13     10.32 o
   7   7  10      122.03      142.70      6.47 o
   8   7  10      147.59      166.10      7.35 o
  -3   8  10       24.46       24.47      3.00 o
  -2   8  10       48.00       53.02      3.12 o
  -1   8  10        4.51        3.43      1.98 o
   0   8  10        5.08        9.07      1.88 o
   1   8  10       36.33       37.74      3.18 o
   2   8  10        0.90        2.99      2.15 o
   3   8  10       32.92       34.67      3.96 o
   4   8  10       45.39       46.17      4.39 o
   5   8  10       69.81       79.22      4.24 o
   6   8  10       42.52       41.72      2.81 o
   7   8  10       26.34       22.71      2.49 o
  -3   9  10        0.14        0.01      0.76 o
  -2   9  10        2.04        0.69      1.55 o
  -1   9  10        5.02        0.37      1.78 o
   0   9  10        0.31        0.67      1.24 o
   1   9  10       40.54       37.26      4.65 o
   2   9  10        0.63       -0.60      1.67 o
   3   9  10       11.84       12.97      2.56 o
   4   9  10        0.73       -0.09      2.55 o
   5   9  10        5.84        7.74      2.15 o
   6   9  10       48.84       39.10      9.26 o
   7   9  10        0.78        0.98      1.05 o
  -2  10  10       67.67       71.58      3.45 o
  -1  10  10       56.05       70.13      4.37 o
   0  10  10       48.38       52.81      2.92 o
   1  10  10        3.75        6.09      2.40 o
   2  10  10        3.48        2.81      2.12 o
   3  10  10        4.39        7.67      2.05 o
   4  10  10       19.44       18.18      2.60 o
   5  10  10       74.92       80.98      4.30 o
   6  10  10      194.24      216.17     10.12 o
  -1  11  10       66.65       64.19      5.04 o
   0  11  10       31.24       31.75      3.07 o
   1  11  10        0.54        0.28      1.46 o
   2  11  10        2.06        3.41      1.97 o
   3  11  10        5.46        1.44      4.66 o
   4  11  10       37.94       39.35      3.75 o
   5  11  10       81.21       74.59     11.93 o
   6  11  10       58.72       48.45      3.87 o
   1  12  10        3.31        3.12      1.24 o
   2  12  10        3.28        3.48      1.43 o
   3  12  10       29.67       28.57      2.82 o
   4  12  10        2.82        2.01      0.94 o
   1  -6  11       29.90       20.35      2.63 o
  -1  -5  11       15.73       17.58      3.11 o
   0  -5  11       29.87       28.93      2.85 o
   1  -5  11      199.11      198.32     10.32 o
   2  -5  11        5.73        5.23      2.37 o
   3  -5  11       15.82       16.01      3.18 o
  -3  -4  11        0.62       -0.12      0.87 o
  -2  -4  11        3.45        1.80      1.16 o
  -1  -4  11        0.95        1.06      1.28 o
   0  -4  11        1.79        2.80      1.38 o
   1  -4  11        0.24       -0.21      1.64 o
   2  -4  11        8.03        3.65      3.58 o
   3  -4  11        7.46        6.30      3.02 o
   4  -4  11        3.86        2.76      2.01 o
  -2  -3  11       37.91       43.33      3.69 o
  -1  -3  11      161.31      163.03      7.30 o
   0  -3  11       83.54       89.62      5.52 o
   1  -3  11       70.48       73.26      7.05 o
   2  -3  11       64.79       58.27      5.23 o
   3  -3  11       38.48       43.47      8.03 o
   4  -3  11        0.87        1.32      2.59 o
   5  -3  11        2.33        0.76      1.91 o
  -4  -2  11       33.34       24.67      2.56 o
  -3  -2  11       60.60       57.59      5.06 o
  -2  -2  11      154.48      169.57      7.66 o
  -1  -2  11      108.11      109.82      6.56 o
   0  -2  11      101.35      101.03      5.05 o
   1  -2  11      158.05      169.43     13.86 o
   2  -2  11       63.66       70.60      7.40 o
   3  -2  11       22.62       15.20      4.09 o
   4  -2  11       33.31       24.17      5.81 o
   5  -2  11       48.07       10.07     24.11 o
   6  -2  11        0.14       -1.27      0.63 o
  -4  -1  11        1.77        2.42      1.39 o
  -3  -1  11       16.53       16.41      2.03 o
  -2  -1  11       19.30       17.51      2.99 o
  -1  -1  11        2.66        4.01      2.48 o
   0  -1  11        1.94        0.25      1.95 o
   1  -1  11        1.58       -0.04      2.34 o
   2  -1  11        0.48       -0.24      2.32 o
   3  -1  11        2.16        2.61      3.04 o
   4  -1  11        3.94        3.82      3.27 o
   5  -1  11        1.54        3.34      2.85 o
   6  -1  11        1.69        1.04      1.09 o
  -4   0  11        4.56        3.45      1.17 o
  -3   0  11        7.38       13.02      2.50 o
  -2   0  11       77.41       85.68      5.95 o
  -1   0  11      153.61      187.60      9.22 o
   0   0  11      141.45      139.17      8.13 o
   1   0  11      170.78      189.33     12.85 o
   2   0  11      147.29      171.24     11.95 o
   3   0  11       55.90       67.38      8.15 o
   4   0  11       83.36       93.25      5.40 o
   5   0  11        9.85       10.85      2.13 o
   6   0  11       39.29       41.21      3.42 o
   7   0  11        2.71        2.41      1.99 o
  -4   1  11        2.22        2.68      1.58 o
  -3   1  11       91.30       94.97      5.46 o
  -2   1  11      378.04      379.22      9.88 o
  -1   1  11      273.48      269.91      8.81 o
   0   1  11      165.91      169.31      9.12 o
   1   1  11      752.03      732.08     52.35 o
   2   1  11      188.27      202.29     12.53 o
   3   1  11      408.72      426.29     25.82 o
   4   1  11       95.72       92.23      6.73 o
   5   1  11       84.83       83.03      8.67 o
   6   1  11       90.60       94.36      5.27 o
   7   1  11       12.78       12.38      1.80 o
  -4   2  11        1.91        1.65      1.49 o
  -3   2  11       55.88       53.05      6.13 o
  -2   2  11       65.40       68.02      4.39 o
  -1   2  11      102.47       93.18      5.45 o
   0   2  11       76.66       64.90      5.98 o
   1   2  11      117.43      111.08      8.67 o
   2   2  11      124.03      115.42      7.09 o
   3   2  11      130.69      129.06      7.80 o
   4   2  11       74.43       82.92      7.71 o
   5   2  11        2.29        1.59      2.24 o
   6   2  11        0.46        5.46      3.47 o
   7   2  11        6.86        7.07      2.04 o
  -4   3  11        2.47        0.80      2.09 o
  -3   3  11       45.36       41.80      4.67 o
  -2   3  11        5.48        5.45      2.36 o
  -1   3  11      105.89       98.34      5.53 o
   0   3  11       48.89       50.30      3.62 o
   1   3  11       24.67       27.66      3.14 o
   2   3  11       35.08       46.94      4.06 o
   3   3  11       93.30      135.16      6.31 o
   4   3  11       34.68       44.26      4.85 o
   5   3  11       67.72       74.21      6.07 o
   6   3  11       32.85       36.85      9.27 o
   7   3  11       58.60       63.98      6.63 o
   8   3  11        0.13        1.49      0.94 o
  -4   4  11        9.55        9.56      2.62 o
  -3   4  11        1.77        2.43      1.64 o
  -2   4  11      273.35      268.38     11.02 o
  -1   4  11      220.88      216.31      9.54 o
   0   4  11      217.44      218.54      7.42 o
   1   4  11      195.94      229.32      9.40 o
   2   4  11      447.27      521.47     14.57 o
   3   4  11      653.37      700.48     13.47 o
   4   4  11       25.08       20.18      2.61 o
   5   4  11      322.82      347.40     15.24 o
   6   4  11       48.94       45.68      4.55 o
   7   4  11        6.52       11.36      3.43 o
   8   4  11       30.77       27.96      1.48 o
  -4   5  11        0.15       -0.51      1.63 o
  -3   5  11        0.43        0.90      1.87 o
  -2   5  11       67.75       56.83      4.74 o
  -1   5  11       57.91       59.81      5.20 o
   0   5  11      121.69      134.10      7.63 o
   1   5  11       94.71      102.06      6.27 o
   2   5  11      122.96      133.43      7.50 o
   3   5  11       67.33       70.01      7.59 o
   4   5  11      122.28      135.04      6.07 o
   5   5  11        6.36        4.57      1.87 o
   6   5  11        3.76        1.94      3.41 o
   7   5  11        1.77        3.30      2.50 o
   8   5  11       12.02       12.18      1.26 o
  -4   6  11        3.91        2.61      1.33 o
  -3   6  11       10.61        0.58      3.62 o
  -2   6  11        4.15        4.66      2.07 o
  -1   6  11        1.80        4.32      3.43 o
   0   6  11        8.11       12.15      3.06 o
   1   6  11       34.28       32.97      3.72 o
   2   6  11       60.50       56.10      4.88 o
   3   6  11        0.78        4.84      2.78 o
   4   6  11      273.45      326.99      8.99 o
   5   6  11        4.39        2.52      1.77 o
   6   6  11       46.05       56.95      4.74 o
   7   6  11       15.16       20.36      3.65 o
  -3   7  11        0.01       -1.14      1.83 o
  -2   7  11       24.45       28.36      3.05 o
  -1   7  11       32.63       29.45      3.14 o
   0   7  11      345.20      413.39     13.26 o
   1   7  11       44.63       47.21      4.15 o
   2   7  11      310.33      347.54     10.95 o
   3   7  11      284.39      304.85     14.27 o
   4   7  11      211.24      234.83      9.52 o
   5   7  11       63.56       65.34      3.87 o
   6   7  11      105.91      120.38      6.02 o
   7   7  11       53.37       56.01      5.00 o
  -3   8  11        1.22       -1.23      1.26 o
  -2   8  11        0.85        0.87      1.26 o
  -1   8  11       45.58       48.05      6.41 o
   0   8  11      138.23      160.09      7.92 o
   1   8  11      118.02      141.66      8.33 o
   2   8  11      172.32      199.41      7.86 o
   3   8  11      134.51      142.61      7.54 o
   4   8  11      200.03      233.93      8.86 o
   5   8  11      191.80      201.76      7.83 o
   6   8  11       57.75       46.65     19.21 o
   7   8  11       31.67       28.76      2.70 o
  -2   9  11        0.09        1.40      1.60 o
  -1   9  11        1.53        1.40      1.47 o
   0   9  11       31.69       30.19      3.26 o
   1   9  11        9.42       11.48      2.67 o
   2   9  11       22.69       25.10      2.88 o
   3   9  11       33.05       33.89      4.48 o
   4   9  11       28.16       31.22      3.46 o
   5   9  11       32.48       32.18      3.00 o
   6   9  11        3.67        3.79      2.43 o
  -1  10  11        0.05       -0.06      0.26 o
   1  10  11       12.37        9.60      2.22 o
   2  10  11        8.17       11.78      2.62 o
   3  10  11       36.38       37.81      3.14 o
   4  10  11       19.69       23.82      2.57 o
   5  10  11       76.30       77.68      6.40 o
   6  10  11       25.60       24.39      3.04 o
   0  11  11       15.89       16.23      2.65 o
   1  11  11       53.20       62.20      3.92 o
   2  11  11       70.43       87.17      5.12 o
   3  11  11       50.65       21.35     27.27 o
   4  11  11      142.82      155.24      4.73 o
   5  11  11      188.13      178.31      7.22 o
   0  -4  12        2.09        4.20      1.75 o
   1  -4  12        0.26        1.39      0.88 o
   2  -4  12        4.20        2.00      1.10 o
   3  -4  12        0.61        2.99      1.63 o
  -2  -3  12       36.97       33.18      3.69 o
  -1  -3  12       10.98        9.83      2.31 o
   0  -3  12        2.19       -0.17      1.98 o
   1  -3  12        0.65        2.45      1.56 o
   2  -3  12        3.05        1.81      2.64 o
   3  -3  12        2.70        2.38      2.14 o
   4  -3  12       12.37       17.49      3.12 o
  -2  -2  12       72.49       67.54      6.13 o
  -1  -2  12       47.04       52.69      3.80 o
   0  -2  12       73.55       71.73      4.49 o
   1  -2  12        3.74        3.50      2.79 o
   2  -2  12        6.58        4.22      2.61 o
   3  -2  12       16.34       11.63      2.50 o
   4  -2  12       10.77        9.53      3.04 o
   5  -2  12       19.99       16.47      3.09 o
  -3  -1  12       27.47       26.86      2.76 o
  -2  -1  12       60.78       63.88      4.07 o
  -1  -1  12       35.76       36.28      3.53 o
   0  -1  12       37.92       36.34      3.68 o
   1  -1  12       50.58       62.27      4.94 o
   2  -1  12       16.31       11.22      2.82 o
   3  -1  12       15.69       12.10      2.82 o
   4  -1  12        0.23        0.86      1.75 o
   5  -1  12       27.97       25.71      4.30 o
   6  -1  12        0.37       -0.03      1.45 o
  -3   0  12        5.51        4.86      1.14 o
  -2   0  12        7.82        9.99      2.10 o
  -1   0  12        8.05       10.22      2.45 o
   0   0  12        7.14        8.51      2.43 o
   1   0  12        8.85        8.15      2.92 o
   2   0  12        2.99        7.14      2.28 o
   3   0  12        2.75        4.57      2.55 o
   4   0  12        4.99        4.09      3.40 o
   5   0  12        1.16        0.48      0.44 o
   6   0  12        7.71        1.15      4.33 o
  -3   1  12      201.82      197.20      8.27 o
  -2   1  12       25.91       14.40     13.60 o
  -1   1  12      244.65      253.46      9.54 o
   0   1  12      137.94      130.85      7.42 o
   1   1  12      129.71      120.56      7.14 o
   2   1  12       12.98       16.41      3.44 o
   3   1  12        9.95        9.03      3.50 o
   4   1  12        0.63        1.47      2.85 o
   5   1  12        4.49        6.05      2.17 o
   6   1  12        7.05       10.05      2.55 o
  -3   2  12       81.62       86.16      5.61 o
  -2   2  12       27.61       25.87      2.92 o
  -1   2  12      226.98      239.83      7.47 o
   0   2  12       78.51       75.24      5.78 o
   1   2  12       16.01       13.66      2.91 o
   2   2  12      111.29      113.01     10.84 o
   3   2  12        9.79       13.30      3.04 o
   4   2  12        3.64        3.76      2.18 o
   5   2  12       11.72       10.52      3.65 o
   6   2  12        3.66        6.13      2.20 o
   7   2  12        2.58        4.33      1.63 o
  -3   3  12        4.99        6.86      1.56 o
  -2   3  12        8.66       10.01      2.26 o
  -1   3  12        7.68       16.91      2.94 o
   0   3  12       27.57       29.04      3.90 o
   1   3  12        8.58        8.60      2.42 o
   2   3  12        1.35        4.45      2.22 o
   3   3  12        1.68        3.44      2.05 o
   4   3  12        0.77        0.67      2.46 o
   5   3  12       16.97       14.05      2.94 o
   6   3  12        1.16        0.37      2.17 o
   7   3  12        0.72        2.09      1.05 o
  -3   4  12       71.94       72.47      3.61 o
  -2   4  12      296.80      306.05      9.00 o
  -1   4  12       66.34       62.07      4.76 o
   0   4  12      208.79      205.93      9.76 o
   1   4  12      166.17      166.15      7.53 o
   2   4  12       58.86       59.92      4.11 o
   3   4  12        2.39       -0.23      2.41 o
   4   4  12       24.80       30.33      3.76 o
   5   4  12       12.77       16.41      2.96 o
   6   4  12        0.56        2.62      1.72 o
   7   4  12       50.55       54.18      3.06 o
  -3   5  12       62.69       38.74     16.92 o
  -2   5  12      110.79      117.83      5.48 o
  -1   5  12      123.98      119.72      6.29 o
   0   5  12      195.96      205.96      8.51 o
   1   5  12      118.85      125.33      6.91 o
   2   5  12      122.14      139.01      7.16 o
   3   5  12        7.28        8.53      3.06 o
   4   5  12      192.98      208.97      6.88 o
   5   5  12      171.23      200.72      8.14 o
   6   5  12        6.56        8.29      1.96 o
   7   5  12       19.19       22.04      3.12 o
  -3   6  12        0.28        0.30      1.27 o
  -2   6  12        3.56        4.47      1.51 o
  -1   6  12       25.82       24.39      3.01 o
   0   6  12       11.70       11.94      2.64 o
   1   6  12        7.70        8.71      2.07 o
   2   6  12       12.47       15.54      2.90 o
   3   6  12       55.14       60.10     10.28 o
   4   6  12        1.51        0.12      2.07 o
   5   6  12       14.00       10.78      2.15 o
   6   6  12       10.69       10.53      2.02 o
   7   6  12        2.50        3.70      1.45 o
  -2   7  12       19.84       14.82      1.84 o
  -1   7  12       18.73       15.21      2.36 o
   0   7  12       60.09       59.87      6.42 o
   1   7  12       18.91       23.04      2.82 o
   2   7  12      105.95      127.35      6.29 o
   3   7  12       56.22       51.03      4.45 o
   4   7  12        1.88        0.68      1.70 o
   5   7  12       40.17       37.08      3.51 o
   6   7  12        1.85       -0.64      2.07 o
  -2   8  12       30.43       24.38      2.85 o
  -1   8  12      116.76      119.05      4.96 o
   0   8  12      110.11      133.43      8.64 o
   1   8  12      280.79      309.01     16.90 o
   2   8  12      149.28      177.66      6.73 o
   3   8  12      153.80      180.10      7.86 o
   4   8  12      123.85      136.17      6.19 o
   5   8  12       29.85       27.72      2.81 o
   6   8  12        0.41       -0.70      1.83 o
  -1   9  12       46.13       38.57      2.41 o
   0   9  12       80.47       82.66      4.20 o
   1   9  12       59.39       65.66      6.55 o
   2   9  12       40.46       14.19     23.78 o
   3   9  12       78.96       90.48      4.63 o
   4   9  12       44.03       51.92      3.58 o
   5   9  12        8.15        5.22      1.39 o
   6   9  12        0.39        0.91      1.32 o
   0  10  12       10.50        8.16      1.29 o
   1  10  12       15.89       17.19      1.69 o
   2  10  12       34.43       36.35      5.68 o
   3  10  12       17.70        5.10      8.21 o
   4  10  12       12.32       12.49      1.81 o
   5  10  12        7.62        5.69      1.58 o
   2  11  12      112.65      118.03      4.47 o
   3  11  12       80.73       80.77      3.88 o
   0  -2  13        9.93       12.10      2.82 o
   1  -2  13       14.97       11.51      2.93 o
   2  -2  13       22.82       18.56      2.56 o
   3  -2  13       48.26       51.83      4.28 o
  -1  -1  13        2.91        3.73      1.82 o
   0  -1  13        0.40       -1.82      2.09 o
   1  -1  13       18.64       11.10      3.20 o
   2  -1  13       48.46       12.73     18.96 o
   3  -1  13       17.32       14.86      2.13 o
   4  -1  13       41.97       36.68      6.76 o
  -2   0  13        0.53        1.55      1.17 o
  -1   0  13        1.25        0.94      1.07 o
   0   0  13        9.56        8.38      1.84 o
   1   0  13       17.21       14.22      3.89 o
   2   0  13        0.64       -1.71      2.13 o
   3   0  13        0.19       -0.22      1.56 o
   4   0  13        0.62        1.16      1.38 o
   5   0  13        2.38        2.15      1.56 o
  -2   1  13        7.52        8.27      1.97 o
  -1   1  13       46.59       43.15      3.22 o
   0   1  13        0.05        0.96      1.53 o
   1   1  13       29.16       31.22      3.15 o
   2   1  13       12.57       13.92      4.53 o
   3   1  13       41.18       48.49      5.46 o
   4   1  13       99.72      115.69      7.29 o
   5   1  13       85.41       94.23     11.10 o
  -2   2  13      136.58      134.31      6.36 o
  -1   2  13        2.22        0.17      2.04 o
   0   2  13        5.29        5.95      1.74 o
   1   2  13        5.22        7.13      1.93 o
   2   2  13        8.83        9.12      3.50 o
   3   2  13      126.69       31.51     57.81 o
   4   2  13      273.67      295.69     12.04 o
   5   2  13       36.61       42.22      4.78 o
   6   2  13       91.98       79.78      3.91 o
  -2   3  13       22.81       24.34      2.92 o
  -1   3  13       15.02       14.45      3.04 o
   0   3  13        0.65        0.34      1.37 o
   1   3  13        0.31       -0.03      1.52 o
   2   3  13        0.32        1.40      3.20 o
   3   3  13       27.50       25.70      5.18 o
   4   3  13       11.41       13.88      2.45 o
   5   3  13        5.46        1.40      6.15 o
   6   3  13        0.14        0.27      0.57 o
  -2   4  13       20.79       18.33      1.70 o
  -1   4  13       65.15       66.82      3.84 o
   0   4  13       50.08       43.07      5.13 o
   1   4  13        0.65        0.38      1.47 o
   2   4  13        7.93        6.50      1.80 o
   3   4  13       59.78       60.98      7.28 o
   4   4  13        3.44        0.55      1.60 o
   5   4  13      178.34      196.59     15.54 o
   6   4  13       29.47       31.07      2.15 o
  -2   5  13       70.58       61.26      3.61 o
  -1   5  13       85.75       82.77      4.02 o
   0   5  13       81.95       98.38      7.10 o
   1   5  13        3.27        5.08      2.50 o
   2   5  13        4.60        5.68      1.66 o
   3   5  13       16.51       15.64      4.19 o
   4   5  13      112.94      126.47      9.66 o
   5   5  13      100.04       14.82     52.28 o
   6   5  13       48.58       49.54      3.77 o
  -1   6  13       32.51       31.97      2.49 o
   0   6  13        9.54       11.76      1.88 o
   1   6  13        3.66        4.88      2.50 o
   2   6  13       28.30       27.52      2.38 o
   3   6  13       15.56       13.63      2.43 o
   4   6  13       22.49       28.95      4.91 o
   5   6  13        0.99        2.81      2.73 o
   6   6  13       24.71       22.22      2.89 o
  -1   7  13        7.85        5.67      1.15 o
   0   7  13        4.85        5.73      1.54 o
   1   7  13        5.78        4.15      1.70 o
   2   7  13       21.18       20.72      2.01 o
   3   7  13       12.58       10.83      1.61 o
   4   7  13       10.26       12.71      3.35 o
   5   7  13        4.28        4.13      2.27 o
   0   8  13       40.96       40.63      6.19 o
   1   8  13       47.77       18.43     22.54 o
   2   8  13        1.77        2.18      0.72 o
   3   8  13        7.05        4.85      1.15 o
   4   8  13        9.93        9.02      1.61 o
   5   8  13       16.26       14.14      2.69 o
   1   9  13       14.45       17.12      2.40 o
   2   9  13       13.83       14.48      1.53 o
   3   9  13        7.36        2.35      0.83 o
   4   9  13        0.12        0.02      0.95 o
   1   0  14       11.92        9.41      2.19 o
   2   0  14        2.39        1.76      1.34 o
   3   0  14        7.57        7.91      2.02 o
   0   1  14       35.43       28.55      3.12 o
   1   1  14       63.03       53.32      5.07 o
   2   1  14       66.47       53.93      5.46 o
   3   1  14       52.32       51.68      5.35 o
   4   1  14       40.20       33.17      3.70 o
   0   2  14       22.11        8.27      8.00 o
   1   2  14       71.06       66.23      5.81 o
   2   2  14      128.73      121.31      8.29 o
   3   2  14      175.01      179.58     10.18 o
   4   2  14       90.86       84.06      6.55 o
   0   3  14        0.45        1.70      1.25 o
   1   3  14        3.54        2.67      1.03 o
   2   3  14       30.93       31.13      4.46 o
   3   3  14       81.69       69.75      6.53 o
   4   3  14        1.68        1.42      1.69 o
   5   3  14      143.89      116.55      6.72 o
   0   4  14        4.59        4.38      1.59 o
   1   4  14       19.77        5.03      9.29 o
   2   4  14       23.59       22.58      3.58 o
   3   4  14       26.36       21.35      3.68 o
   4   4  14        4.69        5.70      2.27 o
   5   4  14       24.29       21.44      3.19 o
   0   5  14        3.24        3.27      1.44 o
   1   5  14       35.16       28.32      3.14 o
   2   5  14       42.39       17.34     18.51 o
   3   5  14       67.07       53.94      5.03 o
   4   5  14      211.65      181.22      9.01 o
   5   5  14       21.53       20.05      2.87 o
   0   6  14        7.99        4.92      1.42 o
   1   6  14        8.29        5.78      1.57 o
   2   6  14       31.24       23.36      2.67 o
   3   6  14       29.78       30.05      3.90 o
   4   6  14       44.84       18.47     19.98 o
   1   7  14        1.02        0.59      0.94 o
   2   7  14        3.67        2.26      1.04 o
   3   7  14       12.78       11.10      2.20 o
   4   7  14        0.12        0.66      1.46 o
 
